# Supplementary material for: Bacterial Community Shifts during Polyp Bail-Out Induction in Pocillopora Corals
Source: Microbiol Spectr. 2023 Jun 28;11(4):e00257-23. doi: 10.1128/spectrum.00257-23 (PMC10433994; doi:10.1128/spectrum.00257-23)
Supplement: Supplemental file 9 — Supplemental material. Download spectrum.00257-23-s0009.xlsx, XLSX file, 0.5 MB [file spectrum.00257-23-s0009.xlsx]

## Sheet: Table S1
Table S1. Data and statistical analyses of bacterial alpha diversity. Datasets of P. damicornis (#15) are not included in the statistical analyses.
Hypersaline					Chao1									Shannon									Inverse Simpson
group	chao	shannon	invsimpson		Friedman rank sum test (hypersaline experiment)									Friedman rank sum test (hypersaline experiment)									Friedman rank sum test (hypersaline experiment)
S_C0_10	170.351	2.33258	5.51463			Df	Friedman chi-squared	p-value							Df	Friedman chi-squared	p-value							Df	Friedman chi-squared	p-value
S_C0_15	181.499	2.08217	4.09728		Treat	1	0.33333	0.5637						Treat	1	0	1						Treat	1	0.33333	0.5637
S_C0_22	176.243	2.17315	4.3669		Time	2	6.25	0.04394						Time	2	3.25	0.1969						Time	2	1.75	0.4169
S_C0_23	178.996	2.38968	5.83226
S_C0_24	159.38	2.23406	5.62132		Pairwise Wilcoxon rank sum test (hypersaline experiment)									Pairwise Wilcoxon rank sum test (hypersaline experiment)									Pairwise Wilcoxon rank sum test (hypersaline experiment)
S_C1_10	122.047	2.00315	3.87789		p.adjusted (fdr)	C0	C1	C2	T0	T1				p.adjusted (fdr)	C0	C1	C2	T0	T1				p.adjusted (fdr)	C0	C1	C2	T0	T1
S_C1_15	149.783	2.03412	4.02102		C1	0.66	-	-	-	-				C1	0.79	-	-	-	-				C1	1	-	-	-	-
S_C1_22	105.308	1.92379	3.3417		C2	1	0.66	-	-	-				C2	0.73	0.57	-	-	-				C2	0.94	0.64	-	-	-
S_C1_23	166.736	2.34746	5.85491		T0	1	0.66	1	-	-				T0	0.89	0.79	0.57	-	-				T0	1	0.73	0.64	-	-
S_C1_24	187.873	2.38743	5.96927		T1	0.21	1	0.66	0.66	-				T1	0.57	0.89	0.57	0.79	-				T1	0.64	1	0.43	1	-
S_C2_10	173.806	2.61511	8.31999		T2	0.5	0.29	0.34	0.34	0.21				T2	0.43	0.43	0.57	0.43	0.43				T2	0.64	0.64	0.73	0.64	0.43
S_C2_15	146.636	2.06854	3.79982		T=Treatment	0=0 h								T=Treatment	0=0 h								T=Treatment	0=0 h
S_C2_22	163.952	2.58419	6.41123		C=Control	1=12 h								C=Control	1=12 h								C=Control	1=12 h
S_C2_23	194.509	2.24797	4.62295			2=24 h									2=24 h									2=24 h
S_C2_24	123.366	2.17699	5.01803
S_T0_10	158.528	2.09776	4.24607
S_T0_15	130.344	2.20284	5.22679
S_T0_22	189.917	2.06686	4.03026
S_T0_23	126.335	2.33263	5.87837
S_T0_24	187.252	2.4348	6.37217
S_T1_10	136.863	2.2912	4.84869
S_T1_15	156.116	2.0969	4.11368
S_T1_22	159.335	2.19207	4.543
S_T1_23	137.152	2.17782	4.489
S_T1_24	150.73	1.99707	4.39275
S_T2_10	168.064	2.31017	5.12925
S_T2_15	172.176	2.35184	5.48742
S_T2_22	237.769	3.0511	10.0522
S_T2_23	200.689	2.63029	7.28455
S_T2_24	208.127	2.46499	5.64009
Hyperthermal					Chao1									Shannon									Inverse Simpson
group	chao	shannon	invsimpson		Friedman rank sum test (hyperthermal experiment)									Friedman rank sum test (hyperthermal experiment)									Friedman rank sum test (hyperthermal experiment)
T_C0_10	221.161	2.87628	11.3314			Df	Friedman chi-squared	p-value							Df	Friedman chi-squared	p-value							Df	Friedman chi-squared	p-value
T_C0_15	179.628	2.94042	10.6995		Treat	1	0	1						Treat	1	1	0.3173						Treat	1	1	0.3173
T_C0_22	164.606	2.92626	10.6225		Time	3	5.1	0.1646						Time	3	14.85	0.001949						Time	3	17.55	0.0005446
T_C0_23	264.334	2.75665	9.62991
T_C0_24	268.598	3.12821	13.9663		Pairwise Wilcoxon rank sum test (hyperthermal experiment)									Pairwise Wilcoxon rank sum test (hyperthermal experiment)									Pairwise Wilcoxon rank sum test (hyperthermal experiment)
T_C1_10	245.576	2.73136	7.11549		p.adjusted (fdr)	C0	C1	C2	C3	T0	T1	T2		p.adjusted (fdr)	C0	C1	C2	C3	T0	T1	T2		p.adjusted (fdr)	C0	C1	C2	C3	T0	T1	T2
T_C1_15	192.274	2.80163	8.72696		C1	0.65	-	-	-	-	-	-		C1	0.1	-	-	-	-	-	-		C1	0.067	-	-	-	-	-	-
T_C1_22	215.781	2.44583	4.62723		C2	0.51	0.37	-	-	-	-	-		C2	0.08	0.4	-	-	-	-	-		C2	0.067	0.436	-	-	-	-	-
T_C1_23	206.521	2.83055	8.70459		C3	0.23	0.51	0.8	-	-	-	-		C3	0.08	0.08	0.08	-	-	-	-		C3	0.067	0.107	0.107	-	-	-	-
T_C1_24	184.161	2.53192	6.23324		T0	0.8	0.99	0.51	0.23	-	-	-		T0	0.54	0.1	0.08	0.08	-	-	-		T0	0.886	0.067	0.067	0.067	-	-	-
T_C2_10	199.842	2.4375	4.54982		T1	0.8	1	0.65	0.51	1	-	-		T1	0.27	0.74	1	0.1	0.18	-	-		T1	0.188	0.523	0.523	0.188	0.107	-	-
T_C2_15	227.496	2.28069	4.40264		T2	0.15	0.11	0.11	1	0.15	0.11	-		T2	0.08	0.08	0.08	0.27	0.08	0.1	-		T2	0.067	0.067	0.067	0.436	0.067	0.295	-
T_C2_22	182.077	2.41056	5.11935		T3	0.23	0.15	0.11	0.11	0.15	0.11	0.11		T3	0.1	0.27	0.4	0.18	0.1	0.4	0.92		T3	0.067	0.295	0.523	0.436	0.067	0.711	0.523
T_C2_23	201.498	2.74916	6.77451		T=Treatment	0=day 0								T=Treatment	0=day 0								T=Treatment	0=day 0
T_C2_24	202.445	2.46752	5.55434		C=Control	1=day 1								C=Control	1=day 1								C=Control	1=day 1
T_C3_10	123.479	1.72318	2.82948			2=day 2									2=day 2									2=day 2
T_C3_15	152.781	1.95772	3.68325			3=day 5-7									3=day 5-7									3=day 5-7
T_C3_22	151.224	1.59603	2.64645
T_C3_23	218.242	1.76741	2.70862
T_C3_24	201.475	2.278	4.66334
T_T0_10	237.781	2.93074	11.3187
T_T0_15	241.137	2.92585	10.3751
T_T0_22	219.754	3.04482	12.4989
T_T0_23	172.333	2.78402	8.98322
T_T0_24	225.173	3.14084	14.8102
T_T1_10	227.341	2.42679	4.29643
T_T1_15	188.591	2.60224	5.48521
T_T1_22	225.857	2.99907	11.1283
T_T1_23	196.659	2.27111	3.55143
T_T1_24	201.32	2.60475	5.09376
T_T2_10	153.477	2.00666	3.15887
T_T2_15	172.733	2.19226	3.86124
T_T2_22	176.047	2.26244	3.91966
T_T2_23	156.894	2.35959	4.09797
T_T2_24	160.987	2.10585	3.64198
T_T3_10	280.418	1.96834	2.65154
T_T3_15	357.519	2.43797	6.80075
T_T3_22	350.477	2.21355	3.98556
T_T3_23	301.734	2.796	7.07646
T_T3_24	236.131	2.32977	4.99853

## Sheet: Table S2
Table S2. Statistical analyses of bacterial beta diversity at class level.
Two-factor PERMANOVA at class level (hypersaline experiment)
	Df	SumOfSqs	R2	F	Pr(>F)
Treat	1	0.01128	0.02169	0.5476	0.527
Time	2	0.09183	0.17652	2.2285	0.103
Treat:Time	2	0.04626	0.08893	1.1227	0.329
Residual	18	0.37087	0.71287
Total	23	0.52024	1
Two-way PERMANOVA at class level (hyperthermal experiment)
	Df	SumOfSqs	R2	F	Pr(>F)
Treat	1	0.2086	0.16159	20.571	0.001
Time	3	0.42957	0.33276	14.12	0.001
Treat:Time	3	0.40939	0.31713	13.457	0.001
Residual	24	0.24338	0.18853
Total	31	1.29095	1
Mutiple comparisons (hyperthermal experiment)
Pairs	SumsOfSqs	F.Model	R2	p.value	p.adjusted (fdr)	T=Treatment	0=day 0
C 0 vs C 1	0.0218005	4.80412	0.444656	0.089	0.1246	C=Control	1=day 1
C 0 vs C 2	0.0137473	3.36317	0.359191	0.066	0.108706		2=day 2
C 0 vs C 3	0.0263251	3.80642	0.388156	0.056	0.108706		3=day 5-7
C 0 vs T 0	0.0239905	2.37994	0.284004	0.156	0.189913
C 0 vs T 1	0.00712759	0.843864	0.123302	0.494	0.494
C 0 vs T 2	0.0329049	7.90422	0.568476	0.03	0.0916364
C 0 vs T 3	0.435494	21.5746	0.782409	0.035	0.0916364
C 1 vs C 2	0.00935111	3.49656	0.368192	0.124	0.157818
C 1 vs C 3	0.024506	4.45342	0.426025	0.027	0.0916364
C 1 vs T 0	0.0810021	9.34597	0.609018	0.07	0.108889
C 1 vs T 1	0.0192695	2.73982	0.313487	0.098	0.130667
C 1 vs T 2	0.0101052	3.67499	0.379844	0.03	0.0916364
C 1 vs T 3	0.607413	32.3569	0.843575	0.028	0.0916364
C 2 vs C 3	0.00615678	1.21857	0.168811	0.387	0.401333
C 2 vs T 0	0.0674306	8.20643	0.577656	0.048	0.103385
C 2 vs T 1	0.0101303	1.5389	0.204127	0.245	0.2744
C 2 vs T 2	0.00735396	3.19814	0.347694	0.048	0.103385
C 2 vs T 3	0.532397	29.0578	0.828854	0.023	0.0916364
C 3 vs T 0	0.0862338	7.80739	0.56545	0.061	0.108706
C 3 vs T 1	0.0180081	1.91347	0.2418	0.198	0.231
C 3 vs T 2	0.00609977	1.18955	0.165455	0.339	0.365077
C 3 vs T 3	0.567381	26.8261	0.817219	0.03	0.0916364
T 0 vs T 1	0.0371902	2.95734	0.330158	0.086	0.1246
T 0 vs T 2	0.107865	13.0081	0.684345	0.022	0.0916364
T 0 vs T 3	0.301561	12.4024	0.673956	0.028	0.0916364
T 1 vs T 2	0.0234165	3.51693	0.369545	0.063	0.108706
T 1 vs T 3	0.469251	20.6894	0.775192	0.034	0.0916364
T 2 vs T 3	0.636763	34.6117	0.852259	0.036	0.0916364

## Sheet: Table S3
Table S3. Statistical analyses of bacterial beta diversity at OTU level.
Two-factor PERMANOVA at OTU level (hypersaline experiment)
	Df	SumOfSqs	R2	F	Pr(>F)
Treat	1	0.08004	0.07186	2.0245	0.091
Time	2	0.19678	0.17668	2.4887	0.03
Treat:Time	2	0.12534	0.11254	1.5853	0.145
Residual	18	0.71161	0.63892
Total	23	1.11377	1
Two-way PERMANOVA at OTU level (hyperthermal experiment)
	Df	SumOfSqs	R2	F	Pr(>F)
Treat	1	0.2932	0.06177	5.7437	0.001
Time	3	2.1207	0.44685	13.8499	0.001
Treat:Time	3	1.1071	0.23327	7.23	0.001
Residual	24	1.225	0.25811
Total	31	4.7459	1
Mutiple comparisons (hyperthermal experiment)
Pairs	SumsOfSqs	F.Model	R2	p.value	p.adjusted (fdr)	T=Treatment	0=day 0
C 0 vs C 1	0.186417	4.12136	0.407194	0.027	0.0458182	C=Control	1=day 1
C 0 vs C 2	0.394111	11.8361	0.663603	0.031	0.0458182		2=day 2
C 0 vs C 3	0.74936	21.2822	0.780076	0.024	0.0458182		3=day 5-7
C 0 vs T 0	0.0874732	2.38304	0.284269	0.024	0.0458182
C 0 vs T 1	0.2612	3.51998	0.369746	0.055	0.0669565
C 0 vs T 2	0.62776	25.258	0.808049	0.03	0.0458182
C 0 vs T 3	0.964247	16.7546	0.736317	0.035	0.0458182
C 1 vs C 2	0.215696	4.87651	0.448352	0.062	0.0723333
C 1 vs C 3	0.551581	11.9533	0.665799	0.027	0.0458182
C 1 vs T 0	0.292815	6.14632	0.506023	0.033	0.0458182
C 1 vs T 1	0.200731	2.35769	0.282098	0.067	0.07504
C 1 vs T 2	0.382406	10.6853	0.640402	0.03	0.0458182
C 1 vs T 3	1.01233	14.7816	0.711284	0.028	0.0458182
C 2 vs C 3	0.141382	4.13272	0.407859	0.017	0.0458182
C 2 vs T 0	0.456328	12.7801	0.680512	0.027	0.0458182
C 2 vs T 1	0.142646	1.9486	0.24515	0.092	0.0954074
C 2 vs T 2	0.114873	4.81576	0.445254	0.023	0.0458182
C 2 vs T 3	0.892656	15.785	0.724581	0.023	0.0458182
C 3 vs T 0	0.818283	21.7516	0.783796	0.025	0.0458182
C 3 vs T 1	0.313439	4.17263	0.410182	0.027	0.0458182
C 3 vs T 2	0.0639183	2.48064	0.292507	0.09	0.0954074
C 3 vs T 3	0.99716	17.0559	0.739763	0.03	0.0458182
T 0 vs T 1	0.227783	2.97314	0.331337	0.101	0.101
T 0 vs T 2	0.687805	25.2288	0.80787	0.022	0.0458182
T 0 vs T 3	1.00885	16.8254	0.737135	0.028	0.0458182
T 1 vs T 2	0.218529	3.37439	0.359958	0.028	0.0458182
T 1 vs T 3	1.00711	10.3337	0.632662	0.034	0.0458182
T 2 vs T 3	1.06699	22.1793	0.787078	0.036	0.0458182

## Sheet: Table S4
Table S4. Statistical analysis of data variance at OTU level.
HOMOVA at OTU level (hypersaline experiment)
Pairs (A vs B)	BValue	P-value	Variance_A	Variance_B	p.adjusted (fdr)	T=Treatment	0=0 h
All conditions	4.51353	0.932				C=Control	1=12 h
C 0 vs C 1	0.222327	0.553	0.00921629	0.0166648	1		2=24 h
C 0 vs C 2	0.576241	0.297	0.00921629	0.0241798	1
C 0 vs T 0	0.524634	0.486	0.00921629	0.023099	1
C 0 vs T 1	1.23275	0.65	0.00921629	0.0389267	1
C 0 vs T 2	2.94207	0.2	0.00921629	0.0964334	1
C 1 vs C 2	0.0885556	0.781	0.0166648	0.0241798	1
C 1 vs T 0	0.0682221	0.85	0.0166648	0.023099	1
C 1 vs T 1	0.44945	0.997	0.0166648	0.0389267	1
C 1 vs T 2	1.76931	0.329	0.0166648	0.0964334	1
C 2 vs T 0	0.00134429	1	0.0241798	0.023099	1
C 2 vs T 1	0.144399	0.913	0.0241798	0.0389267	1
C 2 vs T 2	1.14303	0.484	0.0241798	0.0964334	1
T 0 vs T 1	0.173144	0.911	0.023099	0.0389267	1
T 0 vs T 2	1.21433	0.426	0.023099	0.0964334	1
T 1 vs T 2	0.511843	0.478	0.0389267	0.0964334	1
HOMOVA at OTU level (hyperthermal experiment)
Pairs (A vs B)	BValue	P-value	Variance_A	Variance_B	p.adjusted (fdr)	T=Treatment	0=day 0
All conditions	21.4421	0.001				C=Control	1=day 1
C 0 vs C 1	0.0433964	0.826	0.0611948	0.07938	0.826		2=day 2
C 0 vs C 2	2.828	0.026	0.0611948	0.00617313	0.07		3=day 5-7
C 0 vs C 3	1.90614	0.034	0.0611948	0.00981623	0.07
C 0 vs T 0	0.00844251	0.648	0.0611948	0.0545672	0.711407
C 0 vs T 1	1.00261	0.219	0.0611948	0.222261	0.340667
C 0 vs T 2	9.98512	0.027	0.0611948	0.000318237	0.07
C 0 vs T 3	0.0111366	0.619	0.0611948	0.0698067	0.711407
C 1 vs C 2	3.38793	0.117	0.07938	0.00617313	0.192706
C 1 vs C 3	2.40968	0.114	0.07938	0.00981623	0.192706
C 1 vs T 0	0.0897881	0.5	0.07938	0.0545672	0.666667
C 1 vs T 1	0.653352	0.439	0.07938	0.222261	0.6146
C 1 vs T 2	10.6481	0.008	0.07938	0.000318237	0.07
C 1 vs T 3	0.0106106	0.68	0.07938	0.0698067	0.711407
C 2 vs C 3	0.137082	0.535	0.00617313	0.00981623	0.680909
C 2 vs T 0	2.59016	0.034	0.00617313	0.0545672	0.07
C 2 vs T 1	5.79122	0.686	0.00617313	0.222261	0.711407
C 2 vs T 2	4.31847	0.035	0.00617313	0.000318237	0.07
C 2 vs T 3	3.1081	0.033	0.00617313	0.0698067	0.07
C 3 vs T 0	1.69701	0.03	0.00981623	0.0545672	0.07
C 3 vs T 1	4.67988	0.57	0.00981623	0.222261	0.693913
C 3 vs T 2	5.41674	0.033	0.00981623	0.000318237	0.07
C 3 vs T 3	2.15625	0.014	0.00981623	0.0698067	0.07
T 0 vs T 1	1.17569	0.053	0.0545672	0.222261	0.0989333
T 0 vs T 2	9.69358	0.022	0.0545672	0.000318237	0.07
T 0 vs T 3	0.0388987	0.296	0.0545672	0.0698067	0.436211
T 1 vs T 2	13.2824	0.032	0.222261	0.000318237	0.07
T 1 vs T 3	0.817956	0.025	0.222261	0.0698067	0.07
T 2 vs T 3	10.3204	0.026	0.000318237	0.0698067	0.07

## Sheet: Table S5
Table S5. Rarefied OTU abundances. Libraries were rarefied to 70,259 seqeunces per library.
Hypersaline
Group	Otu0001	Otu0002	Otu0003	Otu0004	Otu0005	Otu0006	Otu0007	Otu0008	Otu0009	Otu0010	Otu0011	Otu0012	Otu0013	Otu0014	Otu0015	Otu0016	Otu0017	Otu0018	Otu0019	Otu0020	Otu0021	Otu0022	Otu0023	Otu0024	Otu0025	Otu0026	Otu0027	Otu0028	Otu0029	Otu0030	Otu0031	Otu0032	Otu0033	Otu0034	Otu0035	Otu0036	Otu0037	Otu0038	Otu0039	Otu0040	Otu0041	Otu0042	Otu0043	Otu0044	Otu0045	Otu0046	Otu0047	Otu0048	Otu0049
S_C0_10	16862	23017	3592	556	5660	1270	3599	44	2944	49	2505	381	1198	1	1	1171	1534	2	0	0	970	87	0	0	239	0	0	0	0	0	0	3	0	463	0	89	112	0	0	0	0	497	0	0	1	1	344	0	0
S_C0_15	31763	9810	6349	663	3850	461	3794	1	1022	0	3071	95	4184	0	1	623	426	50	0	0	198	0	0	0	445	0	0	0	0	0	0	0	0	217	0	18	39	0	0	0	0	194	0	0	0	0	85	234	0
S_C0_22	30005	12355	6560	436	3724	400	3839	0	1192	103	1688	125	1347	1	462	1092	726	0	0	0	696	778	0	0	106	0	0	0	0	0	0	0	0	513	0	0	413	0	200	0	0	310	0	1	0	0	52	0	1
S_C0_23	23238	14730	4538	1434	6143	1059	2454	1	2415	83	2819	821	1653	0	0	812	1318	12	0	0	1700	419	1	0	152	22	0	0	0	0	0	0	0	292	0	0	32	948	46	0	42	171	0	0	0	0	284	0	0
S_C0_24	22126	15864	7882	1200	5683	336	2928	0	2699	0	4759	224	979	1	0	515	676	128	0	0	421	124	0	0	373	0	0	0	0	0	0	0	0	388	1	0	120	0	0	0	0	182	0	0	0	62	0	108	0
S_C1_10	32850	9031	8441	405	2498	605	4115	0	1676	98	2839	51	2571	1	0	1072	770	1	0	0	232	0	97	0	0	0	0	0	0	0	31	65	0	321	0	0	97	0	0	0	0	111	0	0	0	0	125	0	0
S_C1_15	31827	11388	5874	336	4572	510	2568	0	1588	161	3174	224	2971	0	1	662	619	0	0	0	332	0	0	0	234	0	0	0	0	0	0	0	0	39	0	0	274	0	0	0	0	105	0	0	0	0	0	124	0
S_C1_22	36450	6265	8582	694	2356	554	3836	0	866	110	2744	105	2528	0	0	928	449	0	0	0	435	414	0	0	90	0	0	0	0	0	0	33	0	167	0	0	254	0	0	0	0	1	0	0	0	0	32	0	0
S_C1_23	21851	16548	4014	1207	4869	874	2418	0	3429	108	3300	520	771	0	0	1165	2189	0	0	0	3240	336	0	0	102	0	0	0	13	0	0	54	32	431	0	0	110	0	0	0	0	350	0	0	0	0	81	0	0
S_C1_24	22410	14934	3781	1027	6612	756	4118	83	2137	349	3337	93	1726	0	2	1296	993	1	0	0	311	634	1	0	82	0	0	1	0	0	105	0	60	195	0	0	307	0	0	0	2	160	0	0	0	0	193	453	0
S_C2_10	14521	15363	7552	1928	4768	561	3035	0	3647	261	4568	306	1772	0	0	2713	2811	0	0	0	407	1315	0	1	380	77	0	0	0	0	1	92	0	363	0	0	256	0	111	0	0	123	0	1	0	0	77	0	0
S_C2_15	33645	9145	6627	1050	1768	285	4167	0	1454	280	1200	139	2053	1	0	3066	755	0	0	0	133	0	85	136	591	0	0	319	0	0	0	0	0	133	0	0	299	0	0	47	0	0	0	0	0	0	192	122	0
S_C2_22	23607	11236	5566	2887	3951	827	2514	118	2793	107	2153	589	1344	0	0	2441	1577	94	0	0	759	484	1401	0	228	0	0	0	0	0	3	0	0	193	0	0	0	0	0	39	0	66	0	0	0	0	0	0	0
S_C2_23	29726	9989	5360	1047	3887	920	3577	1	2247	241	3199	67	378	0	1	2925	1770	0	0	0	323	336	0	0	381	90	0	0	0	0	63	76	2	444	0	0	101	132	0	0	0	42	0	1	0	1	0	0	0
S_C2_24	26783	8475	5343	1279	2444	377	3461	0	1687	196	1897	117	166	3	11334	2701	976	1	0	0	33	0	0	0	237	1	0	0	0	0	85	0	44	154	0	0	146	0	0	0	2	0	0	0	0	30	0	273	0
S_T0_10	29255	15365	6469	499	2733	403	2994	0	1777	65	1970	95	2337	0	0	571	606	0	0	0	893	297	0	0	0	0	1	0	0	0	1	61	0	196	0	0	363	0	0	0	0	207	0	0	0	0	131	0	0
S_T0_15	24096	16361	5319	814	2802	440	4180	1	1711	53	4888	349	3733	1	1	1261	341	0	52	1	174	0	27	0	0	0	0	0	0	0	2	86	1	250	0	0	252	0	0	0	0	99	0	0	0	0	27	151	0
S_T0_22	31499	12706	6222	675	2925	540	4120	1	1559	0	2243	186	1343	0	0	424	474	0	0	0	649	1316	0	0	33	0	0	0	0	1	0	92	0	136	0	0	148	0	0	0	0	213	0	0	0	0	304	0	0
S_T0_23	19648	18981	3951	1363	5778	885	2424	1	2044	1	4206	855	2355	2	0	1530	600	44	0	0	1807	189	114	0	356	1	0	0	0	0	0	0	0	281	0	0	331	0	0	1	0	184	0	0	0	0	71	0	0
S_T0_24	13254	22166	3957	1738	6385	1122	2874	0	3671	0	3963	1066	1629	0	101	1697	1306	178	0	1	516	0	43	1	101	0	0	0	0	0	19	0	0	531	0	0	374	0	0	0	0	846	0	0	0	0	64	279	0
S_T1_10	26397	16430	4424	1036	3409	888	3254	0	1295	377	1826	676	1333	0	1	950	1236	148	0	0	1236	563	0	3	310	0	0	0	0	0	100	0	0	171	0	0	0	0	0	0	0	250	21	0	0	0	100	0	0
S_T1_15	31444	11022	7062	831	2687	601	3766	71	1877	138	759	826	3738	1	2	764	744	96	0	0	206	0	0	0	76	0	0	0	0	0	47	1	125	136	0	0	291	0	0	0	1	192	0	0	0	0	211	87	0
S_T1_22	29653	9963	7241	1044	3111	595	3980	3	1483	50	1553	422	2046	0	3446	1077	783	70	0	0	352	691	0	0	19	0	0	0	0	0	59	0	0	220	0	50	18	0	0	0	0	126	0	0	0	0	0	0	0
S_T1_23	28353	15315	4986	1768	3358	617	2954	135	2521	208	1266	524	657	1	0	514	883	90	0	0	1925	387	256	0	204	0	0	0	375	0	0	0	0	227	0	0	55	0	0	0	0	87	0	0	0	0	0	0	0
S_T1_24	23342	7246	4107	824	1789	432	3031	38	1265	119	1227	363	706	1	22097	648	419	0	0	0	202	126	0	0	17	0	0	0	0	0	0	27	0	248	0	0	33	0	0	0	0	43	0	0	0	0	0	61	0
S_T2_10	27287	9538	6496	7487	2582	453	3369	391	1431	201	1389	1082	1039	0	0	1856	626	72	0	0	218	793	0	78	286	0	0	80	0	0	1	17	69	215	0	22	0	0	0	0	0	272	0	0	0	0	51	0	0
S_T2_15	11209	24193	2562	12235	2223	2179	1371	354	1663	299	938	2218	1314	36	0	1369	1110	104	0	0	491	0	88	52	366	21	0	0	0	0	141	81	39	325	0	140	196	0	12	0	0	28	0	0	0	0	0	63	0
S_T2_22	13602	15110	2470	3996	2285	1594	3683	166	1398	0	1396	1304	1782	44	0	2415	782	1	0	0	907	798	0	1	247	0	0	0	0	0	0	0	0	142	0	67	0	0	0	0	1	225	0	0	0	0	122	0	0
S_T2_23	12593	20332	4128	6569	3820	1096	1518	1078	1824	295	1567	1684	787	0	0	1252	1628	207	13	0	750	164	2021	46	369	0	0	0	0	0	97	0	47	272	0	142	20	2590	0	0	1	498	0	22	0	0	167	0	0
S_T2_24	189	22599	27	17585	3104	3173	965	724	3169	448	2392	2900	539	0	0	2192	1086	151	0	0	910	237	1057	43	469	0	0	0	113	1	0	21	46	351	0	158	1	0	39	0	2	305	0	38	0	0	75	211	0
Hyperthermal
Group	Otu0001	Otu0002	Otu0003	Otu0004	Otu0005	Otu0006	Otu0007	Otu0008	Otu0009	Otu0010	Otu0011	Otu0012	Otu0013	Otu0014	Otu0015	Otu0016	Otu0017	Otu0018	Otu0019	Otu0020	Otu0021	Otu0022	Otu0023	Otu0024	Otu0025	Otu0026	Otu0027	Otu0028	Otu0029	Otu0030	Otu0031	Otu0032	Otu0033	Otu0034	Otu0035	Otu0036	Otu0037	Otu0038	Otu0039	Otu0040	Otu0041	Otu0042	Otu0043	Otu0044	Otu0045	Otu0046	Otu0047	Otu0048	Otu0049
T_C0_10	12171	4518	2793	592	4891	9607	1164	9102	2216	1875	1545	4109	687	412	1	1932	523	4935	0	1165	19	43	242	146	296	30	190	101	0	11	177	649	881	39	0	27	41	0	36	0	24	14	0	462	0	288	29	0	227
T_C0_15	16396	4099	3461	1593	5969	7450	1800	4987	3616	1603	1242	1810	1313	633	0	1384	640	3678	26	840	0	0	389	151	269	0	29	195	1566	0	104	409	819	28	0	0	155	173	0	0	16	0	0	307	0	205	47	96	299
T_C0_22	16627	2783	5594	1340	6017	6984	2859	3791	2099	1299	1190	2370	2400	276	1	1282	526	3372	24	746	127	597	409	84	447	32	1	127	1	0	0	238	715	35	0	44	209	0	0	0	2559	0	0	396	0	314	0	0	122
T_C0_23	10071	2320	2110	1687	5430	5602	1084	9354	2374	1430	833	2242	545	285	14902	1107	420	3021	0	742	81	59	930	79	231	19	74	160	4	0	76	273	605	44	1	0	30	0	35	0	33	0	0	116	0	57	18	0	135
T_C0_24	11521	4964	3015	1446	5962	8419	1793	3694	2983	2727	1244	2571	430	499	0	1719	357	4838	0	1007	73	0	624	89	432	111	36	127	1	0	186	734	1088	132	0	59	20	0	224	0	2185	66	42	539	0	370	58	402	329
T_C1_10	5398	1440	1175	2650	3572	22487	605	9310	1381	1245	601	1350	356	4802	0	673	1146	592	10	2452	159	12	2886	325	306	381	95	376	5	0	51	339	150	114	0	0	1	1	31	77	33	4	31	31	0	139	10	0	364
T_C1_15	18989	1571	4391	3629	6024	8049	2069	7088	1871	957	962	1028	1410	2092	1	632	720	1089	9	1057	22	0	981	471	307	497	173	60	0	0	35	349	164	165	0	0	2	0	41	0	20	0	0	34	0	84	117	331	201
T_C1_22	30988	1406	4805	1393	4398	6086	2965	2363	1444	1045	1209	1004	1310	1909	0	511	466	720	0	639	0	493	406	353	95	101	49	91	0	0	41	295	253	0	0	70	200	0	169	0	4	0	0	337	0	0	18	0	69
T_C1_23	16788	1486	3696	2164	4956	13668	1732	4179	1491	1394	1144	957	334	4073	0	806	701	654	15	2360	74	451	406	508	323	380	219	332	0	0	32	830	215	0	0	0	201	0	56	97	10	0	0	88	0	267	34	0	389
T_C1_24	16561	881	3915	2440	2908	20899	1365	1449	1059	1206	593	798	287	6127	0	507	383	690	0	2366	38	0	580	503	171	339	208	23	14	0	43	407	83	42	0	28	126	0	35	148	4	0	84	206	33	87	54	85	290
T_C2_10	30946	578	6905	4245	1824	4738	3671	873	767	1291	457	444	993	3025	1	184	277	195	0	1560	508	388	1	257	90	608	172	76	240	0	0	148	207	23	0	0	186	485	0	172	5	0	0	0	50	0	79	0	1
T_C2_15	31488	1672	7301	3933	2080	4529	3837	1243	377	935	275	441	3029	2576	1	381	511	243	40	1418	0	1	0	0	87	645	1	45	1	0	115	3	78	0	0	0	0	0	0	70	6	0	80	55	0	0	128	165	67
T_C2_22	28436	747	6431	4392	2023	2855	3684	762	1259	1768	634	363	1259	1461	7557	59	411	1	18	638	0	703	0	62	322	1068	104	67	0	0	164	138	247	0	0	0	66	1	0	56	0	0	124	0	0	61	20	0	154
T_C2_23	24228	1109	4529	6100	2569	3856	2853	6064	1568	1389	262	475	749	783	0	269	1127	217	43	243	187	699	2799	244	143	780	0	562	4	0	106	65	79	136	0	83	199	1216	0	81	16	0	0	0	0	68	65	0	251
T_C2_24	26723	490	4219	5627	1533	5834	2467	0	345	3682	359	1134	227	7788	1	44	470	100	45	2351	0	0	267	245	251	1040	42	236	0	0	198	0	127	31	0	0	264	0	0	127	0	0	0	105	39	0	24	99	201
T_C3_10	39507	698	11285	2427	0	190	6714	110	129	1581	83	85	1690	592	0	0	0	0	0	0	0	500	0	0	131	44	0	88	114	0	0	0	0	0	0	72	186	0	0	331	0	0	0	0	0	0	0	0	0
T_C3_15	33945	68	6565	2789	38	226	3176	0	0	10026	0	993	1834	4207	0	1	33	123	118	1623	0	0	1	0	57	355	0	0	0	0	51	0	0	1	0	0	48	0	0	1390	0	0	157	0	0	0	6	0	0
T_C3_22	41009	181	11175	3971	4	1	6034	90	325	1133	0	121	1322	1	1	0	0	0	0	0	0	1019	1	0	0	0	0	93	104	0	1	0	75	0	0	0	90	0	0	73	0	0	0	0	0	0	158	1	0
T_C3_23	41391	214	7018	5380	559	1611	4716	455	171	2057	0	0	729	0	0	1	0	124	0	80	0	435	103	0	212	125	0	0	302	0	176	0	0	0	0	0	115	200	1	195	0	0	0	0	0	0	162	0	450
T_C3_24	28568	226	6488	3369	675	1	3431	42	458	12913	89	1343	205	2735	0	0	184	0	104	866	0	0	0	119	47	1126	67	76	0	0	157	0	0	0	0	0	207	0	0	1806	0	0	379	48	42	0	78	346	0
T_T0_10	13736	6701	2916	689	9337	4841	1909	5514	4006	766	3631	1536	767	31	3	2523	955	1603	0	135	94	96	309	399	461	50	1432	0	18	0	101	669	317	209	0	8	161	0	770	0	12	58	0	558	0	218	58	0	44
T_T0_15	16745	5985	3695	1109	7496	5573	1875	2558	2994	1689	4349	1317	1860	53	1	2117	427	1812	0	1	0	0	105	296	440	0	1495	89	0	0	74	757	324	109	0	81	34	0	580	0	11	0	0	550	0	502	37	95	34
T_T0_22	12827	4357	2825	1548	9304	4513	2148	6689	4060	521	2503	1706	1360	101	0	2191	736	792	0	37	62	1017	460	237	239	1	521	320	3093	744	82	320	248	149	0	48	137	511	525	0	24	0	0	277	0	366	23	0	0
T_T0_23	13678	3091	2746	1405	4826	2879	1338	6064	2010	5	1576	1654	782	0	15889	1327	566	624	0	18	54	105	1760	98	201	0	627	375	2035	3	37	362	12	52	0	59	45	0	1170	0	11	72	0	139	0	307	59	0	0
T_T0_24	9712	6371	2156	1052	8399	5669	977	3539	2803	1944	4427	2402	210	165	4340	2670	658	2675	0	416	113	1	264	483	519	11	1563	61	0	68	175	911	773	19	0	90	124	0	443	0	16	1	0	547	0	354	13	11	83
T_T1_10	32465	512	5666	1099	3402	3624	4019	478	1682	424	754	801	1751	2079	0	848	1172	176	0	1187	356	906	91	1450	129	203	428	60	0	0	0	207	241	110	0	62	43	0	135	0	2	0	0	71	0	110	88	0	0
T_T1_15	28147	1566	6062	1845	4341	2014	3055	2222	1374	651	525	1468	1533	2269	1	556	1724	182	0	585	78	0	122	1204	513	65	2339	153	2086	0	0	145	121	43	0	83	70	0	0	0	8	0	47	0	134	161	0	106	0
T_T1_22	109	4201	88	3550	6779	4940	1247	5412	3588	929	1113	1533	1919	1002	1	674	2926	1632	0	385	0	1244	121	853	338	104	1285	568	1837	16374	0	69	177	173	0	81	22	1315	0	0	14	0	0	0	112	392	152	0	1
T_T1_23	36406	1481	2441	1021	2910	1570	2722	4340	2228	627	885	1039	1114	1458	3	514	923	448	0	25	1	517	330	655	232	58	1399	689	965	0	0	116	201	0	0	0	0	166	215	2	17	1	169	1	0	71	29	0	0
T_T1_24	29324	1349	6372	1475	3362	4483	3344	1180	1491	871	1678	343	359	2568	73	333	1578	388	0	572	77	1	151	1624	335	44	1181	101	0	0	0	300	171	0	0	29	121	0	110	58	2	0	81	75	1	103	108	308	0
T_T2_10	38275	745	7019	849	1866	1093	4998	1	507	2676	377	597	1293	2826	0	302	436	1	0	672	0	226	0	506	253	396	0	203	0	94	0	161	0	0	0	0	236	0	1230	141	0	0	109	0	0	0	0	0	0
T_T2_15	33676	597	6530	543	1485	917	2922	1	468	2558	327	1557	2098	8028	1	112	291	51	0	858	0	0	0	716	235	179	228	18	0	0	41	0	2	0	0	86	0	0	94	95	1	84	674	0	1840	0	78	108	0
T_T2_22	33774	581	7723	1311	749	567	4176	291	1145	1151	1262	1028	2044	4878	1	274	437	1	0	345	0	2084	0	877	52	200	47	300	0	0	2	31	215	87	0	247	263	0	0	0	1	0	529	0	271	0	0	0	0
T_T2_23	33278	673	5825	2367	1550	752	3428	1366	1012	2371	656	1030	828	5489	0	112	344	0	0	367	0	784	0	1175	192	592	160	310	0	0	63	45	129	0	0	40	159	0	40	0	913	0	224	39	604	0	0	0	197
T_T2_24	34782	112	6793	882	362	321	4602	0	708	3240	87	823	477	8009	0	70	2	0	0	1012	50	0	91	695	291	106	0	0	0	0	0	0	0	0	178	113	164	0	0	0	0	0	202	0	1736	16	106	361	0
T_T3_10	4572	3425	764	42443	81	1169	443	112	244	1413	9	2856	882	85	0	2	128	15	2370	40	11	121	0	65	32	339	7	222	1	0	291	0	200	0	1128	1389	59	2	0	154	1	0	100	0	5	0	1	0	32
T_T3_15	682	1492	135	14023	177	133	71	16538	134	10503	27	11067	152	815	0	4	279	3	292	174	3	0	0	307	154	738	41	3869	0	0	2464	5	132	0	662	242	15	0	0	185	37	0	647	2	87	23	84	15	13
T_T3_22	1950	219	481	26223	150	298	362	48	384	1867	58	3220	118	39	0	29	340	21	22928	48	5	219	0	89	28	476	9	543	0	0	125	2	42	22	1368	1028	21	0	131	219	0	26	141	0	27	23	6	0	27
T_T3_23	13703	174	2949	21000	186	122	1898	135	279	2929	92	1917	1744	99	0	0	436	43	5147	56	0	74	0	124	19	662	0	0	0	0	157	1	70	39	2915	2384	126	0	0	187	50	0	260	0	0	0	0	0	93
T_T3_24	2027	9308	1210	27405	55	116	550	348	29	7561	42	8256	1322	590	0	1	152	0	127	79	0	0	1	157	85	872	0	87	0	0	2749	0	70	0	1017	380	50	0	0	86	38	0	691	0	0	1	39	63	0
[truncated: 1,727 more columns]

## Sheet: Table S6
Table S6. Rarefied class abundances. Libraries were rarefied to 70,259 seqeunces per library.
Hypersaline
Group	Gammaproteobacteria	Alphaproteobacteria	Betaproteobacteria	Bacteria_unclas	Oligoflexia	Flavobacteriia	Planctomycetacia	Bacteroidetes_unclas	Bacilli	Deltaproteobacteria	Actinobacteria	Saprospiria	Cytophagia	Proteobacteria_unclas	Chlamydiia	Bacteroidia	Clostridia	Sphingobacteriia	Erysipelotrichia	Chitinophagia	Balneolia	Acidimicrobiia	Firmicutes_unclassified	Candidatus_Saccharibacteria_unclassified	Spirochaetia	Verrucomicrobiae	Blastocatellia	Negativicutes	Planctomycetes_unclassified	Thermoleophilia	Hydrogenophilalia	Coriobacteriia	Rhodothermia	SR1_unclassified	Parcubacteria_unclassified	Actinobacteria_unclassified	Acidobacteria_Gp10	Abditibacteria	Gemmatimonadetes_unclassified	Campylobacteria	Subdivision3	Chloroflexi_unclassified	Opitutae	Cyanobacteria	Fusobacteriia	Acidobacteria_Gp3	Gemmatimonadetes	Subdivision5	Acidobacteria_unclassified
S_C0_10	19400	41202	3931	1435	1171	1576	18	138	195	37	426	0	485	0	0	0	0	0	5	0	57	0	0	0	21	0	12	27	0	62	0	0	0	0	0	0	38	0	0	0	0	0	0	0	23	0	0	0	0
S_C0_15	32853	23944	6949	4637	623	675	39	0	196	13	201	0	1	0	49	34	0	0	0	0	0	0	0	0	0	0	0	0	0	0	0	0	0	0	0	45	0	0	0	0	0	0	0	0	0	0	0	0	0
S_C0_22	32049	24636	6858	1786	1092	1627	0	823	148	58	804	0	295	0	0	0	0	0	0	0	0	0	0	55	0	0	0	0	27	0	0	0	0	0	1	0	0	0	0	0	0	0	0	0	0	0	0	0	0
S_C0_23	27005	32250	4973	1857	812	2104	19	419	96	0	318	22	321	2	0	0	0	0	0	19	0	36	0	0	0	0	0	0	0	0	0	0	0	0	0	0	0	0	0	5	0	0	0	0	0	0	0	0	0
S_C0_24	23277	34834	8248	1166	515	1107	0	307	287	0	179	0	235	0	0	0	0	0	32	0	0	0	0	0	58	0	0	0	0	0	0	0	0	0	0	0	0	0	0	0	0	14	0	0	0	0	0	0	0
S_C1_10	34510	21862	8551	2711	1072	716	44	0	67	22	209	0	363	0	0	0	0	21	58	0	0	0	15	0	0	0	0	0	0	0	0	0	0	0	0	0	0	0	0	0	31	0	0	7	0	0	0	0	0
S_C1_15	33223	25604	5956	3163	662	1125	0	0	207	35	32	0	249	3	0	0	0	0	0	0	0	0	0	0	0	0	0	0	0	0	0	0	0	0	0	0	0	0	0	0	0	0	0	0	0	0	0	0	0
S_C1_22	37611	18205	9108	2601	928	969	0	448	54	0	155	0	145	0	0	0	0	0	1	0	0	0	0	0	0	34	0	0	0	0	0	0	0	0	0	0	0	0	0	0	0	0	0	0	0	0	0	0	0
S_C1_23	23864	34886	4240	946	1202	3992	0	337	101	31	184	0	463	0	0	0	0	0	0	0	0	0	0	0	0	0	0	0	0	0	0	0	0	0	0	0	0	0	0	0	0	13	0	0	0	0	0	0	0
S_C1_24	24014	34348	4256	2299	1297	864	0	635	1835	1	252	0	434	0	0	0	24	0	0	0	0	0	0	0	0	0	0	0	0	0	0	0	0	0	0	0	0	0	0	0	0	0	0	0	0	0	0	0	0
S_C2_10	15838	37643	8277	1841	2802	1237	46	1376	282	0	293	77	325	39	125	0	0	0	0	0	0	19	0	0	39	0	0	0	0	0	0	0	0	0	0	0	0	0	0	0	0	0	0	0	0	0	0	0	0
S_C2_15	34444	21640	6777	2780	3066	760	34	61	147	0	320	0	140	89	0	0	0	0	0	0	0	0	0	0	0	0	0	0	0	0	0	0	0	0	0	0	0	0	0	1	0	0	0	0	0	0	0	0	0
S_C2_22	28778	28335	5931	1829	2441	1594	76	546	109	58	166	0	244	2	0	40	0	0	0	28	0	0	0	0	0	0	58	0	0	0	0	0	0	0	0	0	0	0	0	24	0	0	0	0	0	0	0	0	0
S_C2_23	31497	27243	5620	695	2926	1021	37	419	311	42	105	91	208	0	7	0	1	0	0	0	0	0	0	0	0	0	0	0	0	0	0	0	0	0	0	0	0	0	32	0	0	0	0	0	0	0	0	0	4
S_C2_24	38956	21346	5744	768	2702	424	5	0	219	1	17	1	0	36	0	0	0	0	0	0	40	0	0	0	0	0	0	0	0	0	0	0	0	0	0	0	0	0	0	0	0	0	0	0	0	0	0	0	0
S_T0_10	30284	26945	7080	2486	571	1704	0	561	81	69	227	0	202	0	38	0	0	0	0	0	0	0	0	11	0	0	0	0	0	0	0	0	0	0	0	0	0	0	0	0	0	0	0	0	0	0	0	0	0
S_T0_15	25319	32046	5815	3982	1261	878	52	0	475	0	72	0	259	70	0	0	0	0	30	0	0	0	0	0	0	0	0	0	0	0	0	0	0	0	0	0	0	0	0	0	0	0	0	0	0	0	0	0	0
S_T0_22	33119	25370	6357	1389	424	1165	29	1402	87	162	436	0	134	0	0	0	0	0	0	108	0	35	0	0	0	38	0	0	0	0	0	0	0	0	2	0	0	0	0	2	0	0	0	0	0	0	0	0	0
S_T0_23	21875	36363	4336	2599	1531	2551	0	485	69	2	73	1	279	1	66	0	0	0	28	0	0	0	0	0	0	0	0	0	0	0	0	0	0	0	0	0	0	0	0	0	0	0	0	0	0	0	0	0	0
S_T0_24	17147	42686	4316	2129	1698	1510	61	1	151	40	106	0	371	0	28	0	0	0	0	0	0	0	0	0	0	0	0	0	15	0	0	0	0	0	0	0	0	0	0	0	0	0	0	0	0	0	0	0	0
S_T1_10	29326	30347	4778	1496	950	1791	28	618	129	130	146	0	480	0	0	0	0	40	0	0	0	0	0	0	0	0	0	0	0	0	0	0	0	0	0	0	0	0	0	0	0	0	0	0	0	0	0	0	0
S_T1_15	33790	22600	7533	3996	764	699	0	0	273	15	277	0	252	27	0	0	0	0	33	0	0	0	0	0	0	0	0	0	0	0	0	0	0	0	0	0	0	0	0	0	0	0	0	0	0	0	0	0	0
S_T1_22	34750	22444	7465	2272	1077	923	0	692	233	75	106	0	104	0	53	0	0	0	0	0	0	0	0	0	0	0	0	63	0	0	0	0	0	2	0	0	0	0	0	0	0	0	0	0	0	0	0	0	0
S_T1_23	30877	28997	5251	972	551	2271	26	460	210	155	321	0	156	0	0	0	0	0	0	12	0	0	0	0	0	0	0	0	0	0	0	0	0	0	0	0	0	0	0	0	0	0	0	0	0	0	0	0	0
S_T1_24	46613	16497	4423	942	648	564	48	133	174	5	43	0	131	0	38	0	0	0	0	0	0	0	0	0	0	0	0	0	0	0	0	0	0	0	0	0	0	0	0	0	0	0	0	0	0	0	0	0	0
S_T2_10	30021	27786	6848	1252	1858	710	0	830	173	157	51	0	398	0	92	0	0	22	0	28	0	0	0	0	0	0	0	0	33	0	0	0	0	0	0	0	0	0	0	0	0	0	0	0	0	0	0	0	0
S_T2_15	16393	45995	2723	1635	1369	1277	35	0	54	121	146	21	480	1	6	0	0	0	0	0	0	0	0	0	0	0	0	0	0	0	0	0	0	0	3	0	0	0	0	0	0	0	0	0	0	0	0	0	0
S_T2_22	17864	29614	2909	1979	2493	1523	41	1052	5630	209	4706	0	781	33	0	588	93	365	8	24	0	54	103	0	0	0	27	19	0	0	77	59	0	0	0	0	0	0	0	0	0	0	0	0	0	0	0	8	0
S_T2_23	22278	38987	4407	980	1272	1226	13	198	46	109	192	0	551	0	0	0	0	0	0	0	0	0	0	0	0	0	0	0	0	0	0	0	0	0	0	0	0	0	0	0	0	0	0	0	0	0	0	0	0
S_T2_24	11140	52976	147	992	2210	1418	0	311	24	133	97	48	735	0	0	0	0	0	0	0	0	0	0	28	0	0	0	0	0	0	0	0	0	0	0	0	0	0	0	0	0	0	0	0	0	0	0	0	0
Hyperthermal
Group	Gammaproteobacteria	Alphaproteobacteria	Betaproteobacteria	Bacteria_unclas	Oligoflexia	Flavobacteriia	Planctomycetacia	Bacteroidetes_unclas	Bacilli	Deltaproteobacteria	Actinobacteria	Saprospiria	Cytophagia	Proteobacteria_unclas	Chlamydiia	Bacteroidia	Clostridia	Sphingobacteriia	Erysipelotrichia	Chitinophagia	Balneolia	Acidimicrobiia	Firmicutes_unclassified	Candidatus_Saccharibacteria_unclassified	Spirochaetia	Verrucomicrobiae	Blastocatellia	Negativicutes	Planctomycetes_unclassified	Thermoleophilia	Hydrogenophilalia	Coriobacteriia	Rhodothermia	SR1_unclassified	Parcubacteria_unclassified	Actinobacteria_unclassified	Acidobacteria_Gp10	Abditibacteria	Gemmatimonadetes_unclassified	Campylobacteria	Subdivision3	Chloroflexi_unclassified	Opitutae	Cyanobacteria	Fusobacteriia	Acidobacteria_Gp3	Gemmatimonadetes	Subdivision5	Acidobacteria_unclassified
T_C0_10	42607	20274	2931	979	1948	836	0	120	70	190	29	62	144	0	0	0	0	0	6	31	0	8	0	23	0	0	0	0	0	0	0	0	0	0	0	0	0	0	0	0	0	0	0	0	0	0	0	0	0
T_C0_15	38738	23560	3586	1815	1384	746	26	0	143	56	70	0	55	76	0	0	0	4	0	0	0	0	0	0	0	0	0	0	0	0	0	0	0	0	0	0	0	0	0	0	0	0	0	0	0	0	0	0	0
T_C0_22	37929	20646	5782	2548	1282	687	46	706	311	1	0	32	65	121	23	0	31	0	0	21	0	0	0	0	28	0	0	0	0	0	0	0	0	0	0	0	0	0	0	0	0	0	0	0	0	0	0	0	0
T_C0_23	47577	17556	2179	761	1107	509	0	59	100	74	50	42	182	23	16	0	22	0	0	0	0	0	0	0	0	0	2	0	0	0	0	0	0	0	0	0	0	0	0	0	0	0	0	0	0	0	0	0	0
T_C0_24	36698	25082	3156	1489	1719	1220	0	34	175	107	95	111	172	119	13	0	0	0	0	40	0	0	10	19	0	0	0	0	0	0	0	0	0	0	0	0	0	0	0	0	0	0	0	0	0	0	0	0	0
T_C1_10	50260	15044	1230	1013	673	859	19	90	28	130	28	394	372	102	0	0	9	0	0	0	0	0	0	8	0	0	0	0	0	0	0	0	0	0	0	0	0	0	0	0	0	0	0	0	0	0	0	0	0
T_C1_15	40769	20090	4598	2072	632	870	9	0	90	173	152	498	157	129	0	0	0	20	0	0	0	0	0	0	0	0	0	0	0	0	0	0	0	0	0	0	0	0	0	0	0	0	0	0	0	0	0	0	0
T_C1_22	45008	16079	5040	1478	512	724	0	545	167	125	44	101	213	88	21	0	44	0	0	0	0	0	0	20	0	50	0	0	0	0	0	0	0	0	0	0	0	0	0	0	0	0	0	0	0	0	0	0	0
T_C1_23	43800	17657	3789	916	806	1356	24	519	125	301	184	380	319	46	17	0	0	0	0	0	0	0	0	2	0	0	0	0	0	0	0	0	18	0	0	0	0	0	0	0	0	0	0	0	0	0	0	0	0
T_C1_24	50329	12538	4066	770	507	877	4	118	66	270	92	371	111	87	11	0	39	0	0	0	0	3	0	0	0	0	0	0	0	0	0	0	0	0	0	0	0	0	0	0	0	0	0	0	0	0	0	0	0
T_C2_10	43832	14645	7118	1285	184	1035	0	459	213	380	225	609	170	73	0	0	0	0	0	0	0	0	0	0	0	0	0	0	0	31	0	0	0	0	0	0	0	0	0	0	0	0	0	0	0	0	0	0	0
T_C2_15	42700	14612	7613	3480	381	107	50	1	67	77	162	647	52	235	0	0	0	0	0	0	64	0	0	0	0	0	0	0	0	0	0	0	0	0	8	0	0	0	0	0	0	0	3	0	0	0	0	0	0
T_C2_22	42530	16609	6711	1599	59	310	18	703	72	104	208	1072	28	99	104	0	10	0	0	0	0	0	0	23	0	0	0	0	0	0	0	0	0	0	0	0	0	0	0	0	0	0	0	0	0	0	0	0	0
T_C2_23	40927	19282	4600	1571	269	1032	45	890	163	0	99	782	146	257	20	41	0	0	39	0	69	0	0	1	0	0	0	0	18	0	0	0	0	0	0	0	0	0	0	0	0	0	0	8	0	0	0	0	0
T_C2_24	45164	17504	4291	713	44	554	73	15	35	84	241	1041	182	156	0	0	42	0	0	1	71	38	0	0	1	0	0	0	0	0	0	0	0	0	0	0	0	0	0	0	0	0	0	9	0	0	0	0	0
T_C3_10	41564	13532	11570	1801	0	469	0	500	430	0	150	44	44	136	0	0	0	0	0	0	0	0	0	0	0	0	0	0	0	0	0	0	0	0	9	0	0	0	0	0	0	0	10	0	0	0	0	0	0
T_C3_15	43013	16891	7001	2264	1	91	118	0	184	89	6	355	40	164	41	0	0	0	0	0	0	0	0	0	0	0	0	0	0	0	0	0	0	0	1	0	0	0	0	0	0	0	0	0	0	0	0	0	0
T_C3_22	42082	12822	11561	1432	0	189	0	1019	517	127	175	0	0	285	29	0	0	0	4	0	0	0	0	0	0	0	17	0	0	0	0	0	0	0	0	0	0	0	0	0	0	0	0	0	0	0	0	0	0
T_C3_23	45602	14586	7252	1238	1	178	166	436	58	152	313	127	99	0	51	0	0	0	0	0	0	0	0	0	0	0	0	0	0	0	0	0	0	0	0	0	0	0	0	0	0	0	0	0	0	0	0	0	0
T_C3_24	36360	23322	6761	1079	0	466	131	1	175	119	232	1211	82	124	152	34	0	0	0	0	0	0	0	0	0	0	0	0	0	0	0	0	0	0	10	0	0	0	0	0	0	0	0	0	0	0	0	0	0
T_T0_10	29501	30772	3107	981	2523	1318	4	182	145	1451	58	81	90	46	0	0	0	0	0	0	0	0	0	0	0	0	0	0	0	0	0	0	0	0	0	0	0	0	0	0	0	0	0	0	0	0	0	0	0
T_T0_15	29531	28937	3858	2225	2135	1086	26	197	281	1495	78	218	1	54	26	0	29	0	0	27	0	0	0	0	19	0	0	0	0	0	0	0	35	0	0	0	0	0	0	0	0	0	1	0	0	0	0	0	0
T_T0_22	32844	27636	3080	1424	2209	878	18	1018	188	521	82	153	1	44	161	0	0	0	0	0	0	0	0	0	0	0	0	0	0	0	0	0	0	0	0	2	0	0	0	0	0	0	0	0	0	0	0	0	0
T_T0_23	46587	16623	2814	851	1327	652	29	132	123	627	148	72	0	111	57	0	15	0	0	11	0	42	0	0	0	0	0	0	0	0	0	0	0	0	0	0	0	36	0	0	0	0	0	0	0	0	0	0	0
T_T0_24	30756	30429	2333	434	2678	1283	32	92	150	1577	152	52	107	119	11	0	36	0	5	0	0	13	0	0	0	0	0	0	0	0	0	0	0	0	0	0	0	0	0	0	0	0	0	0	0	0	0	0	0
T_T1_10	41456	16017	5919	1941	848	808	10	1247	289	468	152	621	149	315	0	0	0	0	19	0	0	0	0	0	0	0	0	0	0	0	0	0	0	0	0	0	0	0	0	0	0	0	0	0	0	0	0	0	0
T_T1_15	40159	17988	6411	1780	556	409	28	0	84	2339	0	65	184	205	29	0	0	0	0	0	0	0	0	0	0	0	0	0	0	0	0	0	0	0	0	0	0	0	0	0	0	0	0	0	0	22	0	0	0
T_T1_22	35782	27288	283	2162	724	477	0	1245	119	1285	152	104	58	544	0	36	0	0	0	0	0	0	0	0	0	0	0	0	0	0	0	0	0	0	0	0	0	0	0	0	0	0	0	0	0	0	0	0	0
T_T1_23	47465	15219	2534	1273	603	280	95	518	201	1399	54	59	250	309	0	0	0	0	0	0	0	0	0	0	0	0	0	0	0	0	0	0	0	0	0	0	0	0	0	0	0	0	0	0	0	0	0	0	0
T_T1_24	40695	18092	6551	943	333	600	39	114	497	1231	383	115	237	318	58	0	0	0	6	20	0	0	21	0	0	0	0	0	0	0	0	0	0	0	6	0	0	0	0	0	0	0	0	0	0	0	0	0	0
T_T2_10	45795	13900	7096	1391	302	399	0	227	167	50	102	396	0	112	144	0	32	0	45	0	0	0	51	0	0	0	0	0	0	0	0	0	0	50	0	0	0	0	0	0	0	0	0	0	0	0	0	0	0
T_T2_15	48129	11208	6835	2465	112	96	22	18	210	367	199	223	53	136	185	0	0	0	0	0	0	0	0	0	0	0	0	0	0	0	0	0	0	0	1	0	0	0	0	0	0	0	0	0	0	0	0	0	0
T_T2_22	41973	13471	7982	2434	274	732	0	2144	173	47	160	200	0	320	291	0	0	0	58	0	0	0	0	0	0	0	0	0	0	0	0	0	0	0	0	0	0	0	0	0	0	0	0	0	0	0	0	0	0
T_T2_23	44757	15165	6177	1219	174	442	113	785	168	160	142	726	27	181	23	0	0	0	0	0	0	0	0	0	0	0	0	0	0	0	0	0	0	0	0	0	0	0	0	0	0	0	0	0	0	0	0	0	0
T_T2_24	48393	11657	7065	1316	70	602	39	0	198	118	169	106	229	155	46	0	96	0	0	0	0	0	0	0	0	0	0	0	0	0	0	0	0	0	0	0	0	0	0	0	0	0	0	0	0	0	0	0	0
T_T3_10	9396	52489	991	3004	10	124	2399	151	14	49	24	340	16	1001	222	0	0	0	0	4	0	0	14	4	0	0	0	0	5	0	0	0	0	0	1	0	0	0	0	0	0	0	1	0	0	0	0	0	0
T_T3_15	30526	35394	155	1373	13	65	321	13	13	87	101	747	22	997	400	5	0	0	0	0	0	7	9	2	3	0	0	0	0	0	0	0	0	1	2	0	0	0	0	0	0	0	2	0	0	0	0	0	1
T_T3_22	6464	34838	902	2569	42	88	23000	282	40	42	23	493	39	1124	290	0	3	0	2	0	1	6	3	0	1	0	0	0	0	0	0	0	0	0	7	0	0	0	0	0	0	0	0	0	0	0	0	0	0
T_T3_23	16997	33420	3850	6694	29	200	5198	74	59	129	51	664	137	2110	596	0	0	0	0	0	0	9	26	0	0	1	0	0	0	0	0	0	0	0	1	0	0	0	0	0	0	0	1	0	0	0	13	0	0
T_T3_24	12482	49827	1282	3201	1	90	132	10	8	41	50	902	17	1654	509	0	0	0	0	0	0	21	12	0	9	0	0	0	2	0	0	0	0	0	1	0	0	0	0	0	0	0	7	0	0	0	0	0	0
[truncated: 3 more columns]

## Sheet: Table S7
Table S7. Taxomony of OTUs.
OTU	Taxonomy	Phylum	Class	Order	Family	Genus
Otu0001	Bacteria(100)	Proteobacteria(100)	Gammaproteobacteria(100)	Pseudomonadales(100)	Pseudomonadaceae(100)	Pseudomonas(100)
Otu0002	Bacteria(100)	Proteobacteria(100)	Alphaproteobacteria(100)	Rhodobacterales(100)	Rhodobacteraceae(100)	Rhodobacteraceae_unclassified(100)
Otu0003	Bacteria(100)	Proteobacteria(100)	Betaproteobacteria(100)	Burkholderiales(100)	Comamonadaceae(100)	Curvibacter(100)
Otu0004	Bacteria(100)	Proteobacteria(100)	Alphaproteobacteria(100)	Rhodospirillales(100)	Thalassospiraceae(100)	Thalassospira(100)
Otu0005	Bacteria(100)	Proteobacteria(100)	Alphaproteobacteria(100)	Rhodobacterales(100)	Rhodobacteraceae(100)	Limimaricola(100)
Otu0006	Bacteria(100)	Proteobacteria(100)	Gammaproteobacteria(100)	Alteromonadales(100)	Alteromonadaceae(100)	Marinobacter(100)
Otu0007	Bacteria(100)	Proteobacteria(100)	Alphaproteobacteria(100)	Sphingomonadales(100)	Sphingomonadaceae(100)	Sphingomonas(100)
Otu0008	Bacteria(100)	Proteobacteria(100)	Gammaproteobacteria(100)	Alteromonadales(100)	Alteromonadaceae(100)	Alteromonas(100)
Otu0009	Bacteria(100)	Proteobacteria(100)	Alphaproteobacteria(100)	Sphingomonadales(100)	Erythrobacteraceae(100)	Erythrobacter(100)
Otu0010	Bacteria(100)	Proteobacteria(100)	Alphaproteobacteria(100)	Rhodobacterales(100)	Rhodobacteraceae(100)	Rhodobacteraceae_unclassified(100)
Otu0011	Bacteria(100)	Proteobacteria(100)	Alphaproteobacteria(100)	Rhodobacterales(100)	Rhodobacteraceae(100)	Paracoccus(100)
Otu0012	Bacteria(100)	Proteobacteria(100)	Gammaproteobacteria(100)	Alteromonadales(100)	Alteromonadaceae(100)	Marisediminitalea(100)
Otu0013	Bacteria(100)	Bacteria_unclassified(100)	Bacteria_unclassified(100)	Bacteria_unclassified(100)	Bacteria_unclassified(100)	Bacteria_unclassified(100)
Otu0014	Bacteria(100)	Proteobacteria(100)	Gammaproteobacteria(100)	Cellvibrionales(100)	Spongiibacteraceae(100)	Spongiibacter(100)
Otu0015	Bacteria(100)	Proteobacteria(100)	Gammaproteobacteria(100)	Oceanospirillales(100)	Endozoicomonadaceae(100)	Endozoicomonas(100)
Otu0016	Bacteria(100)	Proteobacteria(100)	Oligoflexia(100)	Bacteriovoracales(100)	Bacteriovoracales_unclassified(73)	Bacteriovoracales_unclassified(73)
Otu0017	Bacteria(100)	Proteobacteria(100)	Alphaproteobacteria(100)	Sphingomonadales(100)	Erythrobacteraceae(100)	Erythrobacter(100)
Otu0018	Bacteria(100)	Proteobacteria(100)	Gammaproteobacteria(100)	Alteromonadales(100)	Alteromonadaceae(100)	Marinobacter(100)
Otu0019	Bacteria(100)	Planctomycetes(100)	Planctomycetacia(100)	Planctomycetacia_unclassified(100)	Planctomycetacia_unclassified(100)	Planctomycetacia_unclassified(100)
Otu0020	Bacteria(100)	Proteobacteria(100)	Gammaproteobacteria(100)	Gammaproteobacteria_unclassified(100)	Gammaproteobacteria_unclassified(100)	Gammaproteobacteria_unclassified(100)
Otu0021	Bacteria(100)	Bacteroidetes(100)	Flavobacteriia(100)	Flavobacteriales(100)	Flavobacteriaceae(100)	Flavobacterium(100)
Otu0022	Bacteria(100)	Bacteroidetes(100)	Bacteroidetes_unclassified(100)	Bacteroidetes_unclassified(100)	Bacteroidetes_unclassified(100)	Bacteroidetes_unclassified(100)
Otu0023	Bacteria(100)	Proteobacteria(100)	Gammaproteobacteria(100)	Alteromonadales(100)	Pseudoalteromonadaceae(100)	Pseudoalteromonas(100)
Otu0024	Bacteria(100)	Proteobacteria(100)	Alphaproteobacteria(100)	Kiloniellales(100)	Kiloniellaceae(100)	Thalassocola(100)
Otu0025	Bacteria(100)	Proteobacteria(100)	Alphaproteobacteria(100)	Rhizobiales(100)	Devosiaceae(100)	Devosia(100)
Otu0026	Bacteria(100)	Bacteroidetes(100)	Saprospiria(100)	Saprospirales(100)	Saprospirales_unclassified(100)	Saprospirales_unclassified(100)
Otu0027	Bacteria(100)	Proteobacteria(100)	Deltaproteobacteria(100)	Deltaproteobacteria_unclassified(100)	Deltaproteobacteria_unclassified(100)	Deltaproteobacteria_unclassified(100)
Otu0028	Bacteria(100)	Proteobacteria(100)	Alphaproteobacteria(100)	Caulobacterales(100)	Hyphomonadaceae(100)	Oceanicaulis(100)
Otu0029	Bacteria(100)	Proteobacteria(100)	Gammaproteobacteria(100)	Alteromonadales(100)	Alteromonadaceae(100)	Alteromonas(99)
Otu0030	Bacteria(100)	Proteobacteria(100)	Gammaproteobacteria(100)	Vibrionales(100)	Vibrionaceae(100)	Vibrio(100)
Otu0031	Bacteria(100)	Proteobacteria(100)	Alphaproteobacteria(100)	Rhodobacterales(100)	Rhodobacteraceae(100)	Donghicola(100)
Otu0032	Bacteria(100)	Bacteroidetes(100)	Flavobacteriia(100)	Flavobacteriales(100)	Cryomorphaceae(100)	Cryomorphaceae_unclassified(100)
Otu0033	Bacteria(100)	Proteobacteria(100)	Alphaproteobacteria(100)	Rhodobacterales(100)	Rhodobacteraceae(100)	Rhodobacteraceae_unclassified(100)
Otu0034	Bacteria(100)	Bacteroidetes(100)	Flavobacteriia(100)	Flavobacteriales(100)	Flavobacteriaceae(100)	Flavobacteriaceae_unclassified(100)
Otu0035	Bacteria(100)	Bacteria_unclassified(100)	Bacteria_unclassified(100)	Bacteria_unclassified(100)	Bacteria_unclassified(100)	Bacteria_unclassified(100)
Otu0036	Bacteria(100)	Proteobacteria(100)	Alphaproteobacteria(100)	Rhodobacterales(100)	Rhodobacteraceae(100)	Rhodobacteraceae_unclassified(100)
Otu0037	Bacteria(100)	Bacteroidetes(100)	Flavobacteriia(100)	Flavobacteriales(100)	Flavobacteriaceae(100)	Flavobacterium(100)
Otu0038	Bacteria(100)	Proteobacteria(100)	Gammaproteobacteria(100)	Alteromonadales(100)	Alteromonadaceae(100)	Alteromonadaceae_unclassified(100)
Otu0039	Bacteria(100)	Proteobacteria(100)	Gammaproteobacteria(100)	Vibrionales(100)	Vibrionaceae(100)	Vibrio(55)
Otu0040	Bacteria(100)	Proteobacteria(100)	Gammaproteobacteria(100)	Gammaproteobacteria_unclassified(100)	Gammaproteobacteria_unclassified(100)	Gammaproteobacteria_unclassified(100)
Otu0041	Bacteria(100)	Proteobacteria(100)	Gammaproteobacteria(100)	Alteromonadales(100)	Alteromonadaceae(100)	Alteromonas(100)
Otu0042	Bacteria(100)	Proteobacteria(100)	Gammaproteobacteria(100)	Alteromonadales(100)	Alteromonadaceae(100)	Marinobacter(100)
Otu0043	Bacteria(100)	Proteobacteria(100)	Gammaproteobacteria(100)	Chromatiales(100)	Ectothiorhodospiraceae(100)	Oceanococcus(100)
Otu0044	Bacteria(100)	Proteobacteria(100)	Gammaproteobacteria(100)	Oceanospirillales(100)	Halomonadaceae(100)	Halomonas(100)
Otu0045	Bacteria(100)	Proteobacteria(100)	Gammaproteobacteria(100)	Cellvibrionales(100)	Halieaceae(100)	Halieaceae_unclassified(100)
Otu0046	Bacteria(100)	Proteobacteria(100)	Alphaproteobacteria(100)	Parvularculales(100)	Parvularculaceae(100)	Parvularcula(100)
Otu0047	Bacteria(100)	Actinobacteria(100)	Actinobacteria(100)	Propionibacteriales(100)	Propionibacteriaceae(100)	Cutibacterium(100)
Otu0048	Bacteria(100)	Bacteria_unclassified(100)	Bacteria_unclassified(100)	Bacteria_unclassified(100)	Bacteria_unclassified(100)	Bacteria_unclassified(100)
Otu0049	Bacteria(100)	Bacteria_unclassified(67)	Bacteria_unclassified(67)	Bacteria_unclassified(67)	Bacteria_unclassified(67)	Bacteria_unclassified(67)
Otu0050	Bacteria(100)	Proteobacteria(100)	Betaproteobacteria(100)	Burkholderiales(100)	Oxalobacteraceae(100)	Herbaspirillum(97)
Otu0051	Bacteria(100)	Proteobacteria(100)	Alphaproteobacteria(100)	Sphingomonadales(100)	Sphingomonadaceae(100)	Sphingobium(100)
Otu0052	Bacteria(100)	Proteobacteria(100)	Alphaproteobacteria(100)	Caulobacterales(100)	Hyphomonadaceae(100)	Hyphomonadaceae_unclassified(100)
Otu0053	Bacteria(100)	Proteobacteria(100)	Alphaproteobacteria(100)	Sphingomonadales(100)	Erythrobacteraceae(100)	Erythrobacteraceae_unclassified(100)
Otu0054	Bacteria(100)	Proteobacteria(100)	Gammaproteobacteria(100)	Alteromonadales(100)	Alteromonadaceae(100)	Planctobacterium(100)
Otu0055	Bacteria(100)	Chlamydiae(100)	Chlamydiia(100)	Chlamydiales(100)	Chlamydiales_unclassified(100)	Chlamydiales_unclassified(100)
Otu0056	Bacteria(100)	Proteobacteria(100)	Alphaproteobacteria(100)	Rhizobiales(100)	Amorphaceae(100)	Acuticoccus(100)
Otu0057	Bacteria(100)	Proteobacteria(100)	Alphaproteobacteria(100)	Rhizobiales(100)	Devosiaceae(100)	Devosia(100)
Otu0058	Bacteria(100)	Firmicutes(100)	Bacilli(100)	Bacillales(100)	Bacillaceae_1(100)	Alkalihalobacillus(56)
Otu0059	Bacteria(100)	Proteobacteria(100)	Proteobacteria_unclassified(100)	Proteobacteria_unclassified(100)	Proteobacteria_unclassified(100)	Proteobacteria_unclassified(100)
Otu0060	Bacteria(100)	Proteobacteria(100)	Alphaproteobacteria(100)	Rhodobacterales(100)	Rhodobacteraceae(100)	Rhodobacteraceae_unclassified(100)
Otu0061	Bacteria(100)	Proteobacteria(100)	Betaproteobacteria(100)	Burkholderiales(100)	Burkholderiaceae(100)	Burkholderia(99)
Otu0062	Bacteria(100)	Proteobacteria(100)	Alphaproteobacteria(100)	Caulobacterales(100)	Hyphomonadaceae(100)	Hyphomonadaceae_unclassified(100)
Otu0063	Bacteria(100)	Bacteroidetes(100)	Cytophagia(100)	Cytophagales(100)	Reichenbachiellaceae(100)	Ekhidna(100)
Otu0064	Bacteria(100)	Proteobacteria(100)	Alphaproteobacteria(100)	Alphaproteobacteria_unclassified(100)	Alphaproteobacteria_unclassified(100)	Alphaproteobacteria_unclassified(100)
Otu0065	Bacteria(100)	Proteobacteria(100)	Alphaproteobacteria(100)	Caulobacterales(100)	Hyphomonadaceae(100)	Maricaulis(100)
Otu0066	Bacteria(100)	Proteobacteria(100)	Gammaproteobacteria(100)	Chromatiales(100)	Chromatiaceae(100)	Rheinheimera(93)
Otu0067	Bacteria(100)	Proteobacteria(100)	Proteobacteria_unclassified(100)	Proteobacteria_unclassified(100)	Proteobacteria_unclassified(100)	Proteobacteria_unclassified(100)
Otu0068	Bacteria(100)	Bacteria_unclassified(100)	Bacteria_unclassified(100)	Bacteria_unclassified(100)	Bacteria_unclassified(100)	Bacteria_unclassified(100)
Otu0069	Bacteria(100)	Proteobacteria(100)	Alphaproteobacteria(100)	Caulobacterales(100)	Hyphomonadaceae(100)	Henriciella(100)
Otu0070	Bacteria(100)	Proteobacteria(100)	Gammaproteobacteria(100)	Alteromonadales(100)	Alteromonadaceae(100)	Alteromonas(100)
Otu0071	Bacteria(100)	Bacteroidetes(100)	Cytophagia(100)	Cytophagales(100)	Reichenbachiellaceae(100)	Marinoscillum(100)
Otu0072	Bacteria(100)	Proteobacteria(100)	Alphaproteobacteria(100)	Caulobacterales(100)	Hyphomonadaceae(100)	Hyphomonas(100)
Otu0073	Bacteria(100)	Firmicutes(100)	Bacilli(100)	Bacillales(100)	Bacillaceae_1(100)	Anaerobacillus(80)
Otu0074	Bacteria(100)	Proteobacteria(100)	Gammaproteobacteria(100)	Oceanospirillales(100)	Alcanivoracaceae(100)	Alcanivorax(100)
Otu0075	Bacteria(100)	Bacteroidetes(100)	Cytophagia(100)	Cytophagales(100)	Fulvivirgaceae(100)	Fulvivirga(100)
Otu0076	Bacteria(100)	Proteobacteria(100)	Betaproteobacteria(100)	Burkholderiales(100)	Comamonadaceae(100)	Aquabacterium(98)
Otu0077	Bacteria(100)	Proteobacteria(100)	Proteobacteria_unclassified(100)	Proteobacteria_unclassified(100)	Proteobacteria_unclassified(100)	Proteobacteria_unclassified(100)
Otu0078	Bacteria(100)	Bacteria_unclassified(100)	Bacteria_unclassified(100)	Bacteria_unclassified(100)	Bacteria_unclassified(100)	Bacteria_unclassified(100)
Otu0079	Bacteria(100)	Proteobacteria(99)	Proteobacteria_unclassified(99)	Proteobacteria_unclassified(99)	Proteobacteria_unclassified(99)	Proteobacteria_unclassified(99)
Otu0080	Bacteria(100)	Proteobacteria(100)	Deltaproteobacteria(100)	Myxococcales(100)	Myxococcales_unclassified(100)	Myxococcales_unclassified(100)
Otu0081	Bacteria(100)	Bacteroidetes(100)	Flavobacteriia(100)	Flavobacteriales(100)	Cryomorphaceae(100)	Owenweeksia(100)
Otu0082	Bacteria(100)	Firmicutes(100)	Bacilli(100)	Lactobacillales(100)	Enterococcaceae(99)	Enterococcus(99)
Otu0083	Bacteria(100)	Proteobacteria(100)	Alphaproteobacteria(100)	Rhodobacterales(100)	Rhodobacteraceae(100)	Rhodobacteraceae_unclassified(100)
Otu0084	Bacteria(100)	Proteobacteria(100)	Gammaproteobacteria(100)	Enterobacterales(100)	Enterobacteriaceae(100)	Enterobacteriaceae_unclassified(100)
Otu0085	Bacteria(100)	Proteobacteria(100)	Gammaproteobacteria(100)	Cellvibrionales(100)	Cellvibrionaceae(100)	Simiduia(100)
Otu0086	Bacteria(100)	Proteobacteria(100)	Alphaproteobacteria(100)	Rhizobiales(100)	Rhizobiaceae(100)	Agrobacterium(100)
Otu0087	Bacteria(100)	Proteobacteria(100)	Alphaproteobacteria(100)	Rhizobiales(100)	Rhizobiaceae(100)	Hoeflea(100)
Otu0088	Bacteria(100)	Proteobacteria(100)	Alphaproteobacteria(100)	Parvularculales(100)	Parvularculaceae(100)	Parvularcula(100)
Otu0089	Bacteria(100)	Proteobacteria(100)	Betaproteobacteria(100)	Burkholderiales(100)	Comamonadaceae(91)	Comamonadaceae_unclassified(91)
Otu0090	Bacteria(100)	Bacteria_unclassified(62)	Bacteria_unclassified(62)	Bacteria_unclassified(62)	Bacteria_unclassified(62)	Bacteria_unclassified(62)
Otu0091	Bacteria(100)	Bacteria_unclassified(100)	Bacteria_unclassified(100)	Bacteria_unclassified(100)	Bacteria_unclassified(100)	Bacteria_unclassified(100)
Otu0092	Bacteria(100)	Proteobacteria(100)	Gammaproteobacteria(100)	Pseudomonadales(100)	Pseudomonadaceae(100)	Pseudomonas(95)
Otu0093	Bacteria(100)	Firmicutes(100)	Bacilli(100)	Bacillales(100)	Bacillaceae_1(86)	Bacillaceae_1_unclassified(85)
Otu0094	Bacteria(100)	Firmicutes(100)	Bacilli(100)	Bacillales(100)	Staphylococcaceae(100)	Staphylococcus(100)
Otu0095	Bacteria(100)	Proteobacteria(100)	Betaproteobacteria(100)	Nitrosomonadales(100)	Methylophilaceae(100)	Methylophilaceae_unclassified(100)
Otu0096	Bacteria(100)	Proteobacteria(100)	Gammaproteobacteria(100)	Enterobacterales(100)	Enterobacteriaceae(100)	Escherichia/Shigella(100)
Otu0097	Bacteria(100)	Proteobacteria(100)	Alphaproteobacteria(100)	Rhodospirillales(100)	Terasakiellaceae(100)	Terasakiella(100)
Otu0098	Bacteria(100)	Proteobacteria(100)	Gammaproteobacteria(100)	Pseudomonadales(100)	Pseudomonadaceae(100)	Pseudomonas(99)
Otu0099	Bacteria(100)	Bacteroidetes(100)	Flavobacteriia(100)	Flavobacteriales(100)	Weeksellaceae(79)	Cloacibacterium(79)
Otu0100	Bacteria(100)	Bacteria_unclassified(100)	Bacteria_unclassified(100)	Bacteria_unclassified(100)	Bacteria_unclassified(100)	Bacteria_unclassified(100)
Otu0101	Bacteria(100)	Proteobacteria(100)	Proteobacteria_unclassified(100)	Proteobacteria_unclassified(100)	Proteobacteria_unclassified(100)	Proteobacteria_unclassified(100)
Otu0102	Bacteria(100)	Firmicutes(100)	Bacilli(100)	Bacillales(100)	Bacillaceae_1(100)	Bacillaceae_1_unclassified(100)
Otu0103	Bacteria(100)	Bacteroidetes(100)	Flavobacteriia(100)	Flavobacteriales(100)	Flavobacteriaceae(100)	Winogradskyella(100)
Otu0104	Bacteria(100)	Proteobacteria(100)	Alphaproteobacteria(100)	Sphingomonadales(100)	Sphingomonadaceae(100)	Sphingomonas(100)
Otu0105	Bacteria(100)	Bacteroidetes(100)	Bacteroidetes_unclassified(100)	Bacteroidetes_unclassified(100)	Bacteroidetes_unclassified(100)	Bacteroidetes_unclassified(100)
Otu0106	Bacteria(100)	Proteobacteria(100)	Gammaproteobacteria(100)	Chromatiales(100)	Chromatiaceae(100)	Rheinheimera(100)
Otu0107	Bacteria(100)	Bacteroidetes(100)	Saprospiria(100)	Saprospirales(100)	Lewinellaceae(100)	Lewinella(100)
Otu0108	Bacteria(100)	Actinobacteria(100)	Actinobacteria(100)	Mycobacteriales(100)	Corynebacteriaceae(100)	Corynebacterium(100)
Otu0109	Bacteria(100)	Proteobacteria(100)	Alphaproteobacteria(100)	Rhodobacterales(100)	Rhodobacteraceae(100)	Epibacterium(100)
Otu0110	Bacteria(100)	Proteobacteria(100)	Gammaproteobacteria(100)	Pseudomonadales(100)	Moraxellaceae(100)	Acinetobacter(100)
Otu0111	Bacteria(100)	Bacteroidetes(100)	Flavobacteriia(100)	Flavobacteriales(100)	Flavobacteriales_unclassified(100)	Flavobacteriales_unclassified(100)
Otu0112	Bacteria(100)	Proteobacteria(100)	Alphaproteobacteria(100)	Sphingomonadales(100)	Erythrobacteraceae(100)	Porphyrobacter(81)
Otu0113	Bacteria(100)	Proteobacteria(100)	Alphaproteobacteria(100)	Rhodobacterales(100)	Rhodobacteraceae(100)	Rhodobacteraceae_unclassified(100)
Otu0114	Bacteria(100)	Proteobacteria(100)	Alphaproteobacteria(100)	Caulobacterales(100)	Caulobacteraceae(100)	Brevundimonas(100)
Otu0115	Bacteria(100)	Proteobacteria(100)	Gammaproteobacteria(100)	Cellvibrionales(100)	Cellvibrionales_unclassified(100)	Cellvibrionales_unclassified(100)
Otu0116	Bacteria(100)	Firmicutes(100)	Bacilli(100)	Lactobacillales(100)	Streptococcaceae(100)	Streptococcus(100)
Otu0117	Bacteria(100)	Proteobacteria(100)	Alphaproteobacteria(100)	Rhodobacterales(100)	Rhodobacteraceae(100)	Rhodobacteraceae_unclassified(100)
Otu0118	Bacteria(100)	Bacteria_unclassified(100)	Bacteria_unclassified(100)	Bacteria_unclassified(100)	Bacteria_unclassified(100)	Bacteria_unclassified(100)
Otu0119	Bacteria(100)	Proteobacteria(100)	Alphaproteobacteria(100)	Caulobacterales(100)	Caulobacteraceae(100)	Brevundimonas(100)
Otu0120	Bacteria(100)	Bacteroidetes(100)	Cytophagia(100)	Cytophagales(100)	Roseivirgaceae(100)	Roseivirga(100)
Otu0121	Bacteria(100)	Proteobacteria(100)	Gammaproteobacteria(100)	Pseudomonadales(100)	Moraxellaceae(100)	Moraxellaceae_unclassified(100)
Otu0122	Bacteria(100)	Proteobacteria(100)	Gammaproteobacteria(100)	Alteromonadales(100)	Alteromonadaceae(100)	Aliiglaciecola(100)
Otu0123	Bacteria(100)	Bacteria_unclassified(100)	Bacteria_unclassified(100)	Bacteria_unclassified(100)	Bacteria_unclassified(100)	Bacteria_unclassified(100)
Otu0124	Bacteria(100)	Bacteroidetes(100)	Flavobacteriia(100)	Flavobacteriales(100)	Cryomorphaceae(100)	Owenweeksia(100)
Otu0125	Bacteria(100)	Proteobacteria(100)	Gammaproteobacteria(100)	Thiotrichales(100)	Francisellaceae(100)	Francisellaceae_unclassified(100)
Otu0126	Bacteria(100)	Actinobacteria(100)	Actinobacteria(100)	Bifidobacteriales(100)	Bifidobacteriaceae(100)	Bifidobacteriaceae_unclassified(100)
Otu0127	Bacteria(100)	Bacteria_unclassified(100)	Bacteria_unclassified(100)	Bacteria_unclassified(100)	Bacteria_unclassified(100)	Bacteria_unclassified(100)
Otu0128	Bacteria(100)	Proteobacteria(100)	Betaproteobacteria(100)	Burkholderiales(100)	Oxalobacteraceae(100)	Oxalobacteraceae_unclassified(98)
Otu0129	Bacteria(100)	Proteobacteria(100)	Gammaproteobacteria(100)	Nevskiales(100)	Nevskiaceae(100)	Nevskiaceae_unclassified(100)
Otu0130	Bacteria(100)	Bacteroidetes(100)	Cytophagia(100)	Cytophagales(100)	Cytophagales_unclassified(100)	Cytophagales_unclassified(100)
Otu0131	Bacteria(100)	Bacteroidetes(100)	Cytophagia(100)	Cytophagales(100)	Marivirgaceae(100)	Marivirga(100)
Otu0132	Bacteria(100)	Bacteria_unclassified(100)	Bacteria_unclassified(100)	Bacteria_unclassified(100)	Bacteria_unclassified(100)	Bacteria_unclassified(100)
Otu0133	Bacteria(100)	Proteobacteria(100)	Gammaproteobacteria(100)	Alteromonadales(100)	Alteromonadales_unclassified(100)	Alteromonadales_unclassified(100)
Otu0134	Bacteria(100)	Proteobacteria(100)	Alphaproteobacteria(100)	Rhodobacterales(100)	Rhodobacteraceae(100)	Sulfitobacter(55)
Otu0135	Bacteria(100)	Proteobacteria(100)	Alphaproteobacteria(100)	Alphaproteobacteria_unclassified(100)	Alphaproteobacteria_unclassified(100)	Alphaproteobacteria_unclassified(100)
Otu0136	Bacteria(100)	Proteobacteria(100)	Betaproteobacteria(100)	Burkholderiales(100)	Comamonadaceae(100)	Comamonadaceae_unclassified(53)
Otu0137	Bacteria(100)	Proteobacteria(100)	Gammaproteobacteria(100)	Gammaproteobacteria_unclassified(100)	Gammaproteobacteria_unclassified(100)	Gammaproteobacteria_unclassified(100)
Otu0138	Bacteria(100)	Actinobacteria(100)	Actinobacteria(100)	Propionibacteriales(100)	Nocardioidaceae(100)	Nocardioides(100)
Otu0139	Bacteria(100)	Proteobacteria(100)	Alphaproteobacteria(100)	Caulobacterales(100)	Caulobacteraceae(100)	Phenylobacterium(100)
Otu0140	Bacteria(100)	Proteobacteria(100)	Gammaproteobacteria(100)	Nevskiales(100)	Nevskiaceae(100)	Polycyclovorans(100)
Otu0141	Bacteria(100)	Bacteroidetes(100)	Flavobacteriia(100)	Flavobacteriales(100)	Flavobacteriaceae(100)	Flavobacterium(94)
Otu0142	Bacteria(100)	Proteobacteria(100)	Proteobacteria_unclassified(100)	Proteobacteria_unclassified(100)	Proteobacteria_unclassified(100)	Proteobacteria_unclassified(100)
Otu0143	Bacteria(100)	Proteobacteria(100)	Gammaproteobacteria(100)	Oceanospirillales(100)	Halomonadaceae(100)	Halomonas(100)
Otu0144	Bacteria(100)	Firmicutes(100)	Bacilli(100)	Bacillales(100)	Bacillaceae_1(100)	Bacillus(100)
Otu0145	Bacteria(100)	Proteobacteria(100)	Gammaproteobacteria(100)	Gammaproteobacteria_unclassified(100)	Gammaproteobacteria_unclassified(100)	Gammaproteobacteria_unclassified(100)
Otu0146	Bacteria(100)	Bacteroidetes(100)	Flavobacteriia(100)	Flavobacteriales(100)	Flavobacteriaceae(100)	Tenacibaculum(95)
Otu0147	Bacteria(100)	Bacteroidetes(100)	Cytophagia(100)	Cytophagales(100)	Flammeovirgaceae(100)	Imperialibacter(100)
Otu0148	Bacteria(100)	Proteobacteria(100)	Proteobacteria_unclassified(100)	Proteobacteria_unclassified(100)	Proteobacteria_unclassified(100)	Proteobacteria_unclassified(100)
Otu0149	Bacteria(100)	Proteobacteria(100)	Gammaproteobacteria(100)	Gammaproteobacteria_unclassified(100)	Gammaproteobacteria_unclassified(100)	Gammaproteobacteria_unclassified(100)
Otu0150	Bacteria(100)	Actinobacteria(100)	Actinobacteria(100)	Micrococcales(100)	Microbacteriaceae(100)	Microbacteriaceae_unclassified(100)
Otu0151	Bacteria(100)	Proteobacteria(100)	Betaproteobacteria(100)	Burkholderiales(100)	Comamonadaceae(100)	Comamonadaceae_unclassified(84)
Otu0152	Bacteria(100)	Actinobacteria(100)	Actinobacteria(100)	Mycobacteriales(100)	Corynebacteriaceae(100)	Corynebacterium(100)
Otu0153	Bacteria(100)	Proteobacteria(100)	Gammaproteobacteria(100)	Xanthomonadales(100)	Xanthomonadaceae(100)	Stenotrophomonas(78)
Otu0154	Bacteria(100)	Proteobacteria(100)	Alphaproteobacteria(100)	Rhizobiales(100)	Methylobacteriaceae(100)	Methylobacterium(100)
Otu0155	Bacteria(100)	Bacteria_unclassified(100)	Bacteria_unclassified(100)	Bacteria_unclassified(100)	Bacteria_unclassified(100)	Bacteria_unclassified(100)
Otu0156	Bacteria(100)	Actinobacteria(100)	Actinobacteria(100)	Bifidobacteriales(100)	Bifidobacteriaceae(100)	Bifidobacterium(100)
Otu0157	Bacteria(100)	Firmicutes(100)	Bacilli(100)	Bacillales(100)	Bacillaceae_1(100)	Bacillus(100)
Otu0158	Bacteria(100)	Bacteria_unclassified(100)	Bacteria_unclassified(100)	Bacteria_unclassified(100)	Bacteria_unclassified(100)	Bacteria_unclassified(100)
Otu0159	Bacteria(100)	Proteobacteria(100)	Alphaproteobacteria(100)	Rhizobiales(100)	Aurantimonadaceae(100)	Aurantimonadaceae_unclassified(51)
Otu0160	Bacteria(100)	Proteobacteria(100)	Gammaproteobacteria(100)	Alteromonadales(100)	Colwelliaceae(100)	Thalassotalea(100)
Otu0161	Bacteria(100)	Proteobacteria(100)	Betaproteobacteria(100)	Nitrosomonadales(100)	Methylophilaceae(100)	Methylophilaceae_unclassified(97)
Otu0162	Bacteria(100)	Actinobacteria(100)	Actinobacteria(100)	Micrococcales(100)	Microbacteriaceae(100)	Microbacteriaceae_unclassified(100)
Otu0163	Bacteria(100)	Bacteria_unclassified(100)	Bacteria_unclassified(100)	Bacteria_unclassified(100)	Bacteria_unclassified(100)	Bacteria_unclassified(100)
Otu0164	Bacteria(100)	Proteobacteria(100)	Deltaproteobacteria(100)	Myxococcales(100)	Nannocystaceae(100)	Nannocystaceae_unclassified(100)
Otu0165	Bacteria(100)	Proteobacteria(100)	Alphaproteobacteria(100)	Alphaproteobacteria_unclassified(100)	Alphaproteobacteria_unclassified(100)	Alphaproteobacteria_unclassified(100)
Otu0166	Bacteria(100)	Bacteroidetes(100)	Cytophagia(100)	Cytophagales(100)	Roseivirgaceae(100)	Roseivirga(100)
Otu0167	Bacteria(100)	Bacteroidetes(100)	Bacteroidetes_unclassified(100)	Bacteroidetes_unclassified(100)	Bacteroidetes_unclassified(100)	Bacteroidetes_unclassified(100)
Otu0168	Bacteria(100)	Proteobacteria(100)	Alphaproteobacteria(100)	Rhizobiales(100)	Aurantimonadaceae(100)	Jiella(100)
Otu0169	Bacteria(100)	Proteobacteria(100)	Alphaproteobacteria(100)	Rhodobacterales(100)	Rhodobacteraceae(100)	Rhodobacteraceae_unclassified(100)
Otu0170	Bacteria(100)	Proteobacteria(100)	Gammaproteobacteria(100)	Alteromonadales(100)	Alteromonadaceae(100)	Alteromonadaceae_unclassified(66)
Otu0171	Bacteria(100)	Proteobacteria(100)	Gammaproteobacteria(100)	Oceanospirillales(100)	Halomonadaceae(100)	Halomonas(100)
Otu0172	Bacteria(100)	Firmicutes(100)	Erysipelotrichia(100)	Erysipelotrichales(100)	Erysipelotrichaceae(100)	Erysipelothrix(100)
Otu0173	Bacteria(100)	Bacteroidetes(100)	Bacteroidia(100)	Bacteroidales(100)	Dysgonomonadaceae(100)	Dysgonomonadaceae_unclassified(100)
Otu0174	Bacteria(100)	Proteobacteria(100)	Alphaproteobacteria(100)	Alphaproteobacteria_unclassified(100)	Alphaproteobacteria_unclassified(100)	Alphaproteobacteria_unclassified(100)
Otu0175	Bacteria(100)	Proteobacteria(100)	Proteobacteria_unclassified(100)	Proteobacteria_unclassified(100)	Proteobacteria_unclassified(100)	Proteobacteria_unclassified(100)
Otu0176	Bacteria(100)	Proteobacteria(100)	Alphaproteobacteria(100)	Sphingomonadales(100)	Erythrobacteraceae(100)	Erythrobacteraceae_unclassified(100)
Otu0177	Bacteria(100)	Proteobacteria(100)	Alphaproteobacteria(100)	Rhizobiales(100)	Amorphaceae(100)	Acuticoccus(100)
Otu0178	Bacteria(100)	Firmicutes(100)	Bacilli(100)	Bacillales(99)	Bacillales_unclassified(99)	Bacillales_unclassified(99)
Otu0179	Bacteria(100)	Proteobacteria(100)	Alphaproteobacteria(100)	Alphaproteobacteria_unclassified(100)	Alphaproteobacteria_unclassified(100)	Alphaproteobacteria_unclassified(100)
Otu0180	Bacteria(100)	Bacteroidetes(100)	Bacteroidetes_unclassified(100)	Bacteroidetes_unclassified(100)	Bacteroidetes_unclassified(100)	Bacteroidetes_unclassified(100)
Otu0181	Bacteria(100)	Bacteria_unclassified(100)	Bacteria_unclassified(100)	Bacteria_unclassified(100)	Bacteria_unclassified(100)	Bacteria_unclassified(100)
Otu0182	Bacteria(100)	Proteobacteria(100)	Gammaproteobacteria(100)	Thiotrichales(100)	Francisellaceae(100)	Francisella(100)
Otu0183	Bacteria(100)	Proteobacteria(100)	Alphaproteobacteria(100)	Rhizobiales(100)	Stappiaceae(100)	Pannonibacter(100)
Otu0184	Bacteria(100)	Proteobacteria(100)	Alphaproteobacteria(100)	Caulobacterales(100)	Hyphomonadaceae(100)	Maricaulis(100)
Otu0185	Bacteria(100)	Bacteroidetes(100)	Flavobacteriia(100)	Flavobacteriales(100)	Cryomorphaceae(100)	Owenweeksia(100)
Otu0186	Bacteria(100)	Proteobacteria(100)	Alphaproteobacteria(100)	Rhodobacterales(100)	Rhodobacteraceae(100)	Rhodobacteraceae_unclassified(100)
Otu0187	Bacteria(100)	Planctomycetes(100)	Planctomycetacia(100)	Planctomycetacia_unclassified(81)	Planctomycetacia_unclassified(81)	Planctomycetacia_unclassified(81)
Otu0188	Bacteria(100)	Actinobacteria(100)	Actinobacteria(100)	Mycobacteriales(100)	Corynebacteriaceae(100)	Corynebacterium(100)
Otu0189	Bacteria(100)	Proteobacteria(100)	Alphaproteobacteria(100)	Rhodobacterales(100)	Rhodobacteraceae(100)	Rhodobacteraceae_unclassified(100)
Otu0190	Bacteria(100)	Firmicutes(100)	Bacilli(100)	Bacillales(100)	Bacillales_unclassified(100)	Bacillales_unclassified(100)
Otu0191	Bacteria(100)	Proteobacteria(100)	Betaproteobacteria(100)	Burkholderiales(100)	Burkholderiaceae(100)	Limnobacter(100)
Otu0192	Bacteria(100)	Balneolaeota(100)	Balneolia(100)	Balneolales(100)	Balneolaceae(100)	Balneola(100)
Otu0193	Bacteria(100)	Actinobacteria(100)	Actinobacteria(100)	Micrococcales(100)	Microbacteriaceae(100)	Microbacterium(100)
Otu0194	Bacteria(100)	Bacteroidetes(100)	Flavobacteriia(100)	Flavobacteriales(100)	Flavobacteriaceae(100)	Mesoflavibacter(95)
Otu0195	Bacteria(100)	Bacteria_unclassified(100)	Bacteria_unclassified(100)	Bacteria_unclassified(100)	Bacteria_unclassified(100)	Bacteria_unclassified(100)
Otu0196	Bacteria(100)	Proteobacteria(100)	Deltaproteobacteria(100)	Myxococcales(100)	Nannocystaceae(100)	Nannocystaceae_unclassified(100)
Otu0197	Bacteria(100)	Bacteroidetes(100)	Flavobacteriia(100)	Flavobacteriales(100)	Flavobacteriaceae(100)	Flavobacteriaceae_unclassified(76)
Otu0198	Bacteria(100)	Proteobacteria(100)	Alphaproteobacteria(100)	Alphaproteobacteria_unclassified(100)	Alphaproteobacteria_unclassified(100)	Alphaproteobacteria_unclassified(100)
Otu0199	Bacteria(100)	Proteobacteria(100)	Gammaproteobacteria(100)	Gammaproteobacteria_unclassified(100)	Gammaproteobacteria_unclassified(100)	Gammaproteobacteria_unclassified(100)
Otu0200	Bacteria(100)	Bacteroidetes(100)	Flavobacteriia(100)	Flavobacteriales(100)	Flavobacteriaceae(100)	Croceibacter(100)
Otu0201	Bacteria(100)	Proteobacteria(100)	Alphaproteobacteria(100)	Rhodobacterales(100)	Rhodobacteraceae(100)	Rhodobacteraceae_unclassified(99)
Otu0202	Bacteria(100)	Proteobacteria(100)	Alphaproteobacteria(100)	Sphingomonadales(100)	Sphingomonadaceae(100)	Sphingomonadaceae_unclassified(100)
Otu0203	Bacteria(100)	Proteobacteria(100)	Alphaproteobacteria(100)	Caulobacterales(100)	Hyphomonadaceae(100)	Ponticaulis(100)
Otu0204	Bacteria(100)	Chlamydiae(100)	Chlamydiia(100)	Chlamydiales(100)	Chlamydiales_unclassified(100)	Chlamydiales_unclassified(100)
Otu0205	Bacteria(100)	Actinobacteria(100)	Actinobacteria(100)	Propionibacteriales(100)	Propionibacteriaceae(100)	Propionibacteriaceae_unclassified(100)
Otu0206	Bacteria(100)	Actinobacteria(100)	Actinobacteria(100)	Mycobacteriales(100)	Corynebacteriaceae(100)	Corynebacterium(100)
Otu0207	Bacteria(100)	Proteobacteria(100)	Deltaproteobacteria(100)	Myxococcales(100)	Nannocystaceae(100)	Nannocystaceae_unclassified(100)
Otu0208	Bacteria(100)	Proteobacteria(100)	Gammaproteobacteria(100)	Pseudomonadales(100)	Moraxellaceae(100)	Acinetobacter(100)
Otu0209	Bacteria(100)	Proteobacteria(100)	Alphaproteobacteria(100)	Rhodobacterales(100)	Rhodobacteraceae(100)	Rhodobacteraceae_unclassified(100)
Otu0210	Bacteria(100)	Proteobacteria(100)	Betaproteobacteria(100)	Burkholderiales(100)	Burkholderiaceae(100)	Polynucleobacter(100)
Otu0211	Bacteria(100)	Proteobacteria(100)	Alphaproteobacteria(100)	Rhodobacterales(100)	Rhodobacteraceae(100)	Rhodobacteraceae_unclassified(85)
Otu0212	Bacteria(100)	Bacteria_unclassified(100)	Bacteria_unclassified(100)	Bacteria_unclassified(100)	Bacteria_unclassified(100)	Bacteria_unclassified(100)
Otu0213	Bacteria(100)	Proteobacteria(100)	Betaproteobacteria(100)	Burkholderiales(100)	Alcaligenaceae(100)	Achromobacter(100)
Otu0214	Bacteria(100)	Bacteroidetes(100)	Cytophagia(100)	Cytophagales(100)	Cytophagaceae(100)	Cytophagaceae_unclassified(100)
Otu0215	Bacteria(100)	Bacteroidetes(100)	Sphingobacteriia(100)	Sphingobacteriales(100)	Sphingobacteriaceae(100)	Sphingobacterium(100)
Otu0216	Bacteria(100)	Proteobacteria(100)	Alphaproteobacteria(100)	Caulobacterales(100)	Caulobacteraceae(100)	Brevundimonas(100)
Otu0217	Bacteria(100)	Proteobacteria(100)	Alphaproteobacteria(100)	Rhodospirillales(100)	Thalassobaculaceae(100)	Thalassobaculaceae_unclassified(100)
Otu0218	Bacteria(100)	Proteobacteria(100)	Gammaproteobacteria(100)	Gammaproteobacteria_unclassified(100)	Gammaproteobacteria_unclassified(100)	Gammaproteobacteria_unclassified(100)
Otu0219	Bacteria(100)	Planctomycetes(100)	Planctomycetacia(100)	Pirellulales(100)	Pirellulales_unclassified(100)	Pirellulales_unclassified(100)
Otu0220	Bacteria(100)	Proteobacteria(100)	Gammaproteobacteria(100)	Enterobacterales(100)	Yersiniaceae(100)	Rahnella(100)
Otu0221	Bacteria(100)	Proteobacteria(100)	Proteobacteria_unclassified(100)	Proteobacteria_unclassified(100)	Proteobacteria_unclassified(100)	Proteobacteria_unclassified(100)
Otu0222	Bacteria(100)	Bacteroidetes(100)	Cytophagia(100)	Cytophagales(100)	Cytophagales_unclassified(100)	Cytophagales_unclassified(100)
Otu0223	Bacteria(100)	Bacteria_unclassified(100)	Bacteria_unclassified(100)	Bacteria_unclassified(100)	Bacteria_unclassified(100)	Bacteria_unclassified(100)
Otu0224	Bacteria(100)	Proteobacteria(100)	Gammaproteobacteria(100)	Chromatiales(100)	Chromatiaceae(100)	Chromatiaceae_unclassified(96)
Otu0225	Bacteria(100)	Proteobacteria(100)	Deltaproteobacteria(100)	Myxococcales(100)	Myxococcales_unclassified(100)	Myxococcales_unclassified(100)
Otu0226	Bacteria(100)	Proteobacteria(100)	Gammaproteobacteria(100)	Gammaproteobacteria_unclassified(100)	Gammaproteobacteria_unclassified(100)	Gammaproteobacteria_unclassified(100)
Otu0227	Bacteria(100)	Proteobacteria(100)	Oligoflexia(100)	Bacteriovoracales(100)	Bacteriovoracaceae(100)	Peredibacter(100)
Otu0228	Bacteria(100)	Firmicutes(100)	Bacilli(100)	Bacillales(100)	Planococcaceae(100)	Sporosarcina(100)
Otu0229	Bacteria(100)	Proteobacteria(100)	Alphaproteobacteria(100)	Rhodobacterales(100)	Rhodobacteraceae(100)	Tateyamaria(100)
Otu0230	Bacteria(100)	Bacteroidetes(100)	Flavobacteriia(100)	Flavobacteriales(100)	Flavobacteriaceae(100)	Muricauda(100)
Otu0231	Bacteria(100)	Actinobacteria(100)	Actinobacteria(100)	Micrococcales(100)	Microbacteriaceae(100)	Microbacterium(100)
Otu0232	Bacteria(100)	Bacteria_unclassified(100)	Bacteria_unclassified(100)	Bacteria_unclassified(100)	Bacteria_unclassified(100)	Bacteria_unclassified(100)
Otu0233	Bacteria(100)	Bacteroidetes(100)	Flavobacteriia(100)	Flavobacteriales(100)	Flavobacteriaceae(100)	Flavobacterium(100)
Otu0234	Bacteria(100)	Proteobacteria(100)	Betaproteobacteria(100)	Betaproteobacteria_unclassified(100)	Betaproteobacteria_unclassified(100)	Betaproteobacteria_unclassified(100)
Otu0235	Bacteria(100)	Bacteria_unclassified(100)	Bacteria_unclassified(100)	Bacteria_unclassified(100)	Bacteria_unclassified(100)	Bacteria_unclassified(100)
Otu0236	Bacteria(100)	Bacteroidetes(100)	Flavobacteriia(100)	Flavobacteriales(100)	Weeksellaceae(100)	Chryseobacterium(100)
Otu0237	Bacteria(100)	Proteobacteria(100)	Alphaproteobacteria(100)	Rhizobiales(100)	Phyllobacteriaceae(100)	Phyllobacterium(100)
Otu0238	Bacteria(100)	Bacteria_unclassified(100)	Bacteria_unclassified(100)	Bacteria_unclassified(100)	Bacteria_unclassified(100)	Bacteria_unclassified(100)
Otu0239	Bacteria(100)	Proteobacteria(100)	Alphaproteobacteria(100)	Alphaproteobacteria_unclassified(100)	Alphaproteobacteria_unclassified(100)	Alphaproteobacteria_unclassified(100)
Otu0240	Bacteria(100)	Proteobacteria(100)	Gammaproteobacteria(100)	Oceanospirillales(100)	Halomonadaceae(100)	Halomonas(100)
Otu0241	Bacteria(100)	Proteobacteria(100)	Alphaproteobacteria(100)	Rhizobiales(100)	Pleomorphomonadaceae(100)	Pleomorphomonas(100)
Otu0242	Bacteria(100)	Proteobacteria(100)	Gammaproteobacteria(100)	Gammaproteobacteria_unclassified(100)	Gammaproteobacteria_unclassified(100)	Gammaproteobacteria_unclassified(100)
Otu0243	Bacteria(100)	Proteobacteria(100)	Oligoflexia(100)	Bacteriovoracales(100)	Bacteriovoracales_unclassified(100)	Bacteriovoracales_unclassified(100)
Otu0244	Bacteria(100)	Bacteroidetes(100)	Cytophagia(100)	Cytophagales(100)	Cytophagales_unclassified(100)	Cytophagales_unclassified(100)
Otu0245	Bacteria(100)	Proteobacteria(100)	Alphaproteobacteria(100)	Rhodobacterales(100)	Rhodobacteraceae(100)	Cribrihabitans(100)
Otu0246	Bacteria(100)	Bacteria_unclassified(100)	Bacteria_unclassified(100)	Bacteria_unclassified(100)	Bacteria_unclassified(100)	Bacteria_unclassified(100)
Otu0247	Bacteria(100)	Proteobacteria(100)	Gammaproteobacteria(100)	Gammaproteobacteria_unclassified(100)	Gammaproteobacteria_unclassified(100)	Gammaproteobacteria_unclassified(100)
Otu0248	Bacteria(100)	Actinobacteria(100)	Actinobacteria(100)	Micrococcales(100)	Intrasporangiaceae(100)	Janibacter(100)
Otu0249	Bacteria(100)	Firmicutes(84)	Firmicutes_unclassified(84)	Firmicutes_unclassified(84)	Firmicutes_unclassified(84)	Firmicutes_unclassified(84)
Otu0250	Bacteria(100)	Bacteria_unclassified(100)	Bacteria_unclassified(100)	Bacteria_unclassified(100)	Bacteria_unclassified(100)	Bacteria_unclassified(100)
Otu0251	Bacteria(100)	Proteobacteria(100)	Gammaproteobacteria(100)	Alteromonadales(100)	Alteromonadaceae(100)	Alteromonas(100)
Otu0252	Bacteria(100)	Bacteroidetes(100)	Bacteroidetes_unclassified(100)	Bacteroidetes_unclassified(100)	Bacteroidetes_unclassified(100)	Bacteroidetes_unclassified(100)
Otu0253	Bacteria(100)	Bacteria_unclassified(100)	Bacteria_unclassified(100)	Bacteria_unclassified(100)	Bacteria_unclassified(100)	Bacteria_unclassified(100)
Otu0254	Bacteria(100)	Chlamydiae(100)	Chlamydiia(100)	Chlamydiales(100)	Parachlamydiaceae(100)	Parachlamydiaceae_unclassified(100)
Otu0255	Bacteria(100)	Proteobacteria(100)	Alphaproteobacteria(100)	Alphaproteobacteria_unclassified(100)	Alphaproteobacteria_unclassified(100)	Alphaproteobacteria_unclassified(100)
Otu0256	Bacteria(100)	Firmicutes(100)	Bacilli(100)	Lactobacillales(100)	Aerococcaceae(100)	Abiotrophia(100)
Otu0257	Bacteria(100)	Proteobacteria(100)	Gammaproteobacteria(100)	Gammaproteobacteria_unclassified(99)	Gammaproteobacteria_unclassified(99)	Gammaproteobacteria_unclassified(99)
Otu0258	Bacteria(100)	Proteobacteria(100)	Alphaproteobacteria(100)	Sphingomonadales(100)	Sphingomonadaceae(100)	Sphingomonas(100)
Otu0259	Bacteria(100)	Bacteroidetes(100)	Cytophagia(100)	Cytophagales(100)	Cytophagales_unclassified(100)	Cytophagales_unclassified(100)
Otu0260	Bacteria(100)	Chlamydiae(100)	Chlamydiia(100)	Chlamydiales(100)	Simkaniaceae(100)	Simkania(100)
Otu0261	Bacteria(100)	Proteobacteria(100)	Alphaproteobacteria(100)	Rhodobacterales(100)	Rhodobacteraceae(100)	Roseivivax(100)
Otu0262	Bacteria(100)	Proteobacteria(100)	Gammaproteobacteria(100)	Alteromonadales(100)	Alteromonadales_unclassified(100)	Alteromonadales_unclassified(100)
Otu0263	Bacteria(100)	Bacteria_unclassified(100)	Bacteria_unclassified(100)	Bacteria_unclassified(100)	Bacteria_unclassified(100)	Bacteria_unclassified(100)
Otu0264	Bacteria(100)	Proteobacteria(100)	Gammaproteobacteria(100)	Chromatiales(100)	Chromatiaceae(100)	Chromatiaceae_unclassified(100)
Otu0265	Bacteria(100)	Actinobacteria(100)	Actinobacteria(100)	Actinobacteria_unclassified(100)	Actinobacteria_unclassified(100)	Actinobacteria_unclassified(100)
Otu0266	Bacteria(100)	Bacteroidetes(100)	Flavobacteriia(100)	Flavobacteriales(100)	Weeksellaceae(100)	Chryseobacterium(100)
Otu0267	Bacteria(100)	Proteobacteria(100)	Alphaproteobacteria(100)	Rhizobiales(100)	Hyphomicrobiaceae(100)	Hyphomicrobium(98)
Otu0268	Bacteria(100)	Proteobacteria(100)	Betaproteobacteria(100)	Betaproteobacteria_unclassified(100)	Betaproteobacteria_unclassified(100)	Betaproteobacteria_unclassified(100)
Otu0269	Bacteria(100)	Bacteroidetes(100)	Flavobacteriia(100)	Flavobacteriales(100)	Flavobacteriaceae(100)	Flavobacteriaceae_unclassified(100)
Otu0270	Bacteria(100)	Bacteroidetes(100)	Bacteroidetes_unclassified(100)	Bacteroidetes_unclassified(100)	Bacteroidetes_unclassified(100)	Bacteroidetes_unclassified(100)
Otu0271	Bacteria(100)	Actinobacteria(100)	Actinobacteria(100)	Micrococcales(100)	Dermacoccaceae(100)	Dermacoccus(100)
Otu0272	Bacteria(100)	Proteobacteria(100)	Proteobacteria_unclassified(100)	Proteobacteria_unclassified(100)	Proteobacteria_unclassified(100)	Proteobacteria_unclassified(100)
Otu0273	Bacteria(100)	Firmicutes(100)	Bacilli(100)	Lactobacillales(100)	Lactobacillaceae(100)	Lactobacillus(100)
Otu0274	Bacteria(100)	Proteobacteria(100)	Alphaproteobacteria(100)	Sphingomonadales(100)	Sphingomonadaceae(100)	Blastomonas(100)
Otu0275	Bacteria(100)	Actinobacteria(100)	Actinobacteria(100)	Mycobacteriales(100)	Gordoniaceae(100)	Gordonia(100)
Otu0276	Bacteria(100)	Proteobacteria(100)	Proteobacteria_unclassified(100)	Proteobacteria_unclassified(100)	Proteobacteria_unclassified(100)	Proteobacteria_unclassified(100)
Otu0277	Bacteria(100)	Proteobacteria(100)	Gammaproteobacteria(100)	Xanthomonadales(100)	Rhodanobacteraceae(100)	Rhodanobacteraceae_unclassified(100)
Otu0278	Bacteria(100)	Proteobacteria(100)	Alphaproteobacteria(100)	Rhizobiales(100)	Methylobacteriaceae(100)	Methylobacterium(100)
Otu0279	Bacteria(100)	Proteobacteria(100)	Gammaproteobacteria(100)	Gammaproteobacteria_unclassified(53)	Gammaproteobacteria_unclassified(53)	Gammaproteobacteria_unclassified(53)
Otu0280	Bacteria(100)	Bacteria_unclassified(100)	Bacteria_unclassified(100)	Bacteria_unclassified(100)	Bacteria_unclassified(100)	Bacteria_unclassified(100)
Otu0281	Bacteria(100)	Proteobacteria(100)	Gammaproteobacteria(100)	Oceanospirillales(100)	Endozoicomonadaceae(100)	Endozoicomonas(100)
Otu0282	Bacteria(100)	Proteobacteria(100)	Alphaproteobacteria(100)	Rhizobiales(100)	Aurantimonadaceae(100)	Jiella(100)
Otu0283	Bacteria(100)	Actinobacteria(100)	Actinobacteria(100)	Micrococcales(100)	Microbacteriaceae(100)	Rhodoluna(100)
Otu0284	Bacteria(100)	Bacteroidetes(100)	Cytophagia(100)	Cytophagales(100)	Cytophagales_unclassified(100)	Cytophagales_unclassified(100)
Otu0285	Bacteria(100)	Firmicutes(100)	Bacilli(100)	Bacillales(100)	Bacillales_unclassified(100)	Bacillales_unclassified(100)
Otu0286	Bacteria(100)	Bacteroidetes(100)	Cytophagia(100)	Cytophagales(100)	Cytophagaceae(100)	Aquirufa(100)
Otu0287	Bacteria(100)	Proteobacteria(100)	Betaproteobacteria(100)	Burkholderiales(100)	Oxalobacteraceae(100)	Massilia(71)
Otu0288	Bacteria(100)	Proteobacteria(100)	Alphaproteobacteria(100)	Sphingomonadales(100)	Sphingomonadaceae(100)	Sphingomonas(100)
Otu0289	Bacteria(100)	Bacteroidetes(100)	Bacteroidetes_unclassified(100)	Bacteroidetes_unclassified(100)	Bacteroidetes_unclassified(100)	Bacteroidetes_unclassified(100)
Otu0290	Bacteria(100)	Proteobacteria(100)	Gammaproteobacteria(100)	Alteromonadales(100)	Alteromonadaceae(100)	Alteromonadaceae_unclassified(100)
Otu0291	Bacteria(100)	Proteobacteria(100)	Alphaproteobacteria(100)	Rhodobacterales(100)	Rhodobacteraceae(100)	Rhodobacteraceae_unclassified(100)
Otu0292	Bacteria(100)	Actinobacteria(100)	Actinobacteria(100)	Micrococcales(100)	Micrococcaceae(100)	Nesterenkonia(100)
Otu0293	Bacteria(100)	Actinobacteria(100)	Actinobacteria(100)	Propionibacteriales(100)	Propionibacteriaceae(100)	Cutibacterium(100)
Otu0294	Bacteria(100)	Proteobacteria(100)	Alphaproteobacteria(100)	Rhizobiales(100)	Rhizobiaceae(100)	Rhizobiaceae_unclassified(100)
Otu0295	Bacteria(100)	Bacteria_unclassified(100)	Bacteria_unclassified(100)	Bacteria_unclassified(100)	Bacteria_unclassified(100)	Bacteria_unclassified(100)
Otu0296	Bacteria(100)	Proteobacteria(100)	Gammaproteobacteria(100)	Legionellales(100)	Legionellaceae(100)	Legionella(100)
Otu0297	Bacteria(100)	Firmicutes(100)	Clostridia(100)	Clostridiales(100)	Peptoniphilaceae(100)	Finegoldia(100)
Otu0298	Bacteria(100)	Proteobacteria(100)	Alphaproteobacteria(100)	Rhizobiales(100)	Rhizobiales_unclassified(100)	Rhizobiales_unclassified(100)
Otu0299	Bacteria(100)	Proteobacteria(100)	Betaproteobacteria(100)	Burkholderiales(100)	Burkholderiaceae(100)	Paraburkholderia(100)
Otu0300	Bacteria(100)	Chlamydiae(100)	Chlamydiia(100)	Chlamydiales(100)	Chlamydiales_unclassified(100)	Chlamydiales_unclassified(100)
Otu0301	Bacteria(100)	Proteobacteria(100)	Betaproteobacteria(100)	Burkholderiales(100)	Comamonadaceae(100)	Comamonadaceae_unclassified(58)
Otu0302	Bacteria(100)	Proteobacteria(100)	Alphaproteobacteria(100)	Sphingomonadales(100)	Sphingomonadaceae(100)	Sphingomonas(100)
Otu0303	Bacteria(100)	Bacteroidetes(100)	Flavobacteriia(100)	Flavobacteriales(100)	Flavobacteriaceae(100)	Aquimarina(100)
Otu0304	Bacteria(100)	Proteobacteria(100)	Gammaproteobacteria(100)	Cellvibrionales(100)	Cellvibrionales_unclassified(55)	Cellvibrionales_unclassified(55)
Otu0305	Bacteria(100)	Proteobacteria(100)	Proteobacteria_unclassified(100)	Proteobacteria_unclassified(100)	Proteobacteria_unclassified(100)	Proteobacteria_unclassified(100)
Otu0306	Bacteria(100)	Proteobacteria(100)	Proteobacteria_unclassified(100)	Proteobacteria_unclassified(100)	Proteobacteria_unclassified(100)	Proteobacteria_unclassified(100)
Otu0307	Bacteria(100)	Proteobacteria(100)	Gammaproteobacteria(100)	Aeromonadales(100)	Aeromonadaceae(100)	Tolumonas(100)
Otu0308	Bacteria(100)	Bacteria_unclassified(100)	Bacteria_unclassified(100)	Bacteria_unclassified(100)	Bacteria_unclassified(100)	Bacteria_unclassified(100)
Otu0309	Bacteria(100)	Bacteria_unclassified(100)	Bacteria_unclassified(100)	Bacteria_unclassified(100)	Bacteria_unclassified(100)	Bacteria_unclassified(100)
Otu0310	Bacteria(100)	Chlamydiae(100)	Chlamydiia(100)	Chlamydiales(100)	Chlamydiales_unclassified(100)	Chlamydiales_unclassified(100)
Otu0311	Bacteria(100)	Bacteroidetes(100)	Flavobacteriia(100)	Flavobacteriales(100)	Weeksellaceae(100)	Chryseobacterium(100)
Otu0312	Bacteria(100)	Bacteroidetes(100)	Cytophagia(100)	Cytophagales(100)	Reichenbachiellaceae(100)	Ekhidna(100)
Otu0313	Bacteria(100)	Proteobacteria(100)	Alphaproteobacteria(100)	Caulobacterales(100)	Hyphomonadaceae(100)	Hyphomonas(100)
Otu0314	Bacteria(100)	Bacteroidetes(100)	Saprospiria(100)	Saprospirales(100)	Saprospirales_unclassified(100)	Saprospirales_unclassified(100)
Otu0315	Bacteria(100)	Bacteroidetes(100)	Cytophagia(100)	Cytophagales(100)	Fulvivirgaceae(100)	Fulvivirga(100)
Otu0316	Bacteria(100)	Proteobacteria(100)	Alphaproteobacteria(100)	Rhodobacterales(100)	Rhodobacteraceae(100)	Paracoccus(100)
Otu0317	Bacteria(100)	Actinobacteria(100)	Actinobacteria(100)	Propionibacteriales(100)	Propionibacteriaceae(100)	Cutibacterium(100)
Otu0318	Bacteria(100)	Proteobacteria(100)	Betaproteobacteria(100)	Burkholderiales(100)	Burkholderiales_unclassified(88)	Burkholderiales_unclassified(88)
Otu0319	Bacteria(100)	Proteobacteria(100)	Alphaproteobacteria(100)	Rhizobiales(100)	Rhizobiales_unclassified(100)	Rhizobiales_unclassified(100)
Otu0320	Bacteria(100)	Actinobacteria(100)	Actinobacteria(100)	Actinobacteria_unclassified(100)	Actinobacteria_unclassified(100)	Actinobacteria_unclassified(100)
Otu0321	Bacteria(100)	Proteobacteria(100)	Betaproteobacteria(100)	Burkholderiales(100)	Comamonadaceae(100)	Delftia(100)
Otu0322	Bacteria(100)	Proteobacteria(100)	Proteobacteria_unclassified(94)	Proteobacteria_unclassified(94)	Proteobacteria_unclassified(94)	Proteobacteria_unclassified(94)
Otu0323	Bacteria(100)	Actinobacteria(100)	Actinobacteria(100)	Micrococcales(100)	Dermacoccaceae(100)	Dermacoccus(100)
Otu0324	Bacteria(100)	Bacteroidetes(100)	Flavobacteriia(100)	Flavobacteriales(100)	Flavobacteriaceae(100)	Flavobacteriaceae_unclassified(100)
Otu0325	Bacteria(100)	Actinobacteria(100)	Actinobacteria(100)	Mycobacteriales(100)	Lawsonellaceae(100)	Lawsonella(100)
Otu0326	Bacteria(100)	Actinobacteria(100)	Actinobacteria(100)	Propionibacteriales(100)	Propionibacteriaceae(100)	Propionibacteriaceae_unclassified(100)
Otu0327	Bacteria(100)	Firmicutes(100)	Bacilli(100)	Lactobacillales(100)	Enterococcaceae(100)	Enterococcus(100)
Otu0328	Bacteria(100)	Proteobacteria(100)	Betaproteobacteria(100)	Burkholderiales(100)	Burkholderiales_incertae_sedis(100)	Burkholderiales_incertae_sedis_unclassified(100)
Otu0329	Bacteria(100)	Proteobacteria(100)	Alphaproteobacteria(100)	Alphaproteobacteria_unclassified(100)	Alphaproteobacteria_unclassified(100)	Alphaproteobacteria_unclassified(100)
Otu0330	Bacteria(100)	Proteobacteria(100)	Gammaproteobacteria(100)	Nevskiales(100)	Algiphilaceae(100)	Algiphilus(100)
Otu0331	Bacteria(100)	Bacteria_unclassified(100)	Bacteria_unclassified(100)	Bacteria_unclassified(100)	Bacteria_unclassified(100)	Bacteria_unclassified(100)
Otu0332	Bacteria(100)	Proteobacteria(100)	Gammaproteobacteria(100)	Legionellales(100)	Legionellaceae(100)	Legionella(100)
Otu0333	Bacteria(100)	Bacteroidetes(100)	Flavobacteriia(100)	Flavobacteriales(100)	Cryomorphaceae(100)	Cryomorphaceae_unclassified(100)
Otu0334	Bacteria(100)	Proteobacteria(100)	Alphaproteobacteria(100)	Sphingomonadales(100)	Sphingomonadales_unclassified(100)	Sphingomonadales_unclassified(100)
Otu0335	Bacteria(100)	Bacteroidetes(100)	Flavobacteriia(100)	Flavobacteriales(100)	Flavobacteriaceae(100)	Muricauda(51)
Otu0336	Bacteria(100)	Proteobacteria(100)	Alphaproteobacteria(100)	Rhizobiales(100)	Amorphaceae(100)	Acuticoccus(100)
Otu0337	Bacteria(100)	Proteobacteria(100)	Alphaproteobacteria(100)	Alphaproteobacteria_unclassified(100)	Alphaproteobacteria_unclassified(100)	Alphaproteobacteria_unclassified(100)
Otu0338	Bacteria(100)	Proteobacteria(100)	Betaproteobacteria(100)	Burkholderiales(100)	Oxalobacteraceae(100)	Massilia(100)
Otu0339	Bacteria(100)	Proteobacteria(100)	Betaproteobacteria(100)	Burkholderiales(100)	Comamonadaceae(100)	Piscinibacter(100)
Otu0340	Bacteria(100)	Bacteroidetes(100)	Flavobacteriia(100)	Flavobacteriales(100)	Flavobacteriaceae(100)	Flavobacterium(88)
Otu0341	Bacteria(100)	Firmicutes(100)	Bacilli(100)	Lactobacillales(100)	Streptococcaceae(100)	Streptococcus(100)
Otu0342	Bacteria(100)	Proteobacteria(99)	Proteobacteria_unclassified(99)	Proteobacteria_unclassified(99)	Proteobacteria_unclassified(99)	Proteobacteria_unclassified(99)
Otu0343	Bacteria(100)	Bacteroidetes(100)	Bacteroidetes_unclassified(100)	Bacteroidetes_unclassified(100)	Bacteroidetes_unclassified(100)	Bacteroidetes_unclassified(100)
Otu0344	Bacteria(100)	Bacteria_unclassified(100)	Bacteria_unclassified(100)	Bacteria_unclassified(100)	Bacteria_unclassified(100)	Bacteria_unclassified(100)
Otu0345	Bacteria(100)	Bacteroidetes(100)	Flavobacteriia(100)	Flavobacteriales(100)	Flavobacteriaceae(100)	Aureicoccus(100)
Otu0346	Bacteria(100)	Bacteria_unclassified(100)	Bacteria_unclassified(100)	Bacteria_unclassified(100)	Bacteria_unclassified(100)	Bacteria_unclassified(100)
Otu0347	Bacteria(100)	Actinobacteria(100)	Actinobacteria(100)	Geodermatophilales(100)	Geodermatophilaceae(100)	Blastococcus(100)
Otu0348	Bacteria(100)	Actinobacteria(100)	Actinobacteria(100)	Mycobacteriales(100)	Tsukamurellaceae(100)	Tsukamurella(100)
Otu0349	Bacteria(100)	Planctomycetes(100)	Planctomycetacia(100)	Planctomycetacia_unclassified(95)	Planctomycetacia_unclassified(95)	Planctomycetacia_unclassified(95)
Otu0350	Bacteria(100)	Proteobacteria(100)	Alphaproteobacteria(100)	Rhizobiales(100)	Phyllobacteriaceae(100)	Nitratireductor(100)
Otu0351	Bacteria(100)	Actinobacteria(100)	Actinobacteria(100)	Micrococcales(100)	Brevibacteriaceae(100)	Brevibacterium(100)
Otu0352	Bacteria(100)	Firmicutes(100)	Bacilli(100)	Bacillales(89)	Bacillales_unclassified(88)	Bacillales_unclassified(88)
Otu0353	Bacteria(100)	Bacteroidetes(100)	Cytophagia(100)	Cytophagales(100)	Cytophagaceae(100)	Arcicella(100)
Otu0354	Bacteria(100)	Bacteroidetes(100)	Chitinophagia(100)	Chitinophagales(100)	Chitinophagaceae(100)	Chitinophagaceae_unclassified(100)
Otu0355	Bacteria(100)	Bacteroidetes(100)	Bacteroidia(100)	Bacteroidales(100)	Paludibacteraceae(100)	Paludibacter(100)
Otu0356	Bacteria(100)	Actinobacteria(100)	Acidimicrobiia(100)	Acidimicrobiales(100)	Ilumatobacteraceae(100)	Ilumatobacter(100)
Otu0357	Bacteria(100)	Bacteroidetes(100)	Flavobacteriia(100)	Flavobacteriales(100)	Flavobacteriales_unclassified(100)	Flavobacteriales_unclassified(100)
Otu0358	Bacteria(100)	Bacteroidetes(100)	Flavobacteriia(100)	Flavobacteriales(100)	Flavobacteriaceae(100)	Flavobacteriaceae_unclassified(100)
Otu0359	Bacteria(100)	Proteobacteria(100)	Alphaproteobacteria(100)	Sphingomonadales(100)	Sphingomonadaceae(100)	Sphingomonas(100)
Otu0360	Bacteria(100)	Proteobacteria(100)	Gammaproteobacteria(100)	Gammaproteobacteria_unclassified(100)	Gammaproteobacteria_unclassified(100)	Gammaproteobacteria_unclassified(100)
Otu0361	Bacteria(100)	Bacteroidetes(100)	Flavobacteriia(100)	Flavobacteriales(100)	Flavobacteriaceae(100)	Flavobacteriaceae_unclassified(100)
Otu0362	Bacteria(100)	Proteobacteria(100)	Alphaproteobacteria(100)	Rhodobacterales(100)	Rhodobacteraceae(100)	Ruegeria(100)
Otu0363	Bacteria(100)	Bacteria_unclassified(100)	Bacteria_unclassified(100)	Bacteria_unclassified(100)	Bacteria_unclassified(100)	Bacteria_unclassified(100)
Otu0364	Bacteria(100)	Proteobacteria(100)	Gammaproteobacteria(100)	Oceanospirillales(100)	Alcanivoracaceae(100)	Alcanivorax(100)
Otu0365	Bacteria(100)	Actinobacteria(100)	Actinobacteria(100)	Micrococcales(100)	Dermacoccaceae(100)	Flexivirga(100)
Otu0366	Bacteria(100)	Proteobacteria(100)	Alphaproteobacteria(100)	Sphingomonadales(100)	Sphingomonadaceae(100)	Sphingomonadaceae_unclassified(52)
Otu0367	Bacteria(100)	Proteobacteria(100)	Betaproteobacteria(100)	Burkholderiales(100)	Oxalobacteraceae(100)	Duganella(64)
Otu0368	Bacteria(100)	Actinobacteria(100)	Actinobacteria(100)	Micrococcales(100)	Micrococcaceae(100)	Kocuria(100)
Otu0369	Bacteria(100)	Proteobacteria(100)	Alphaproteobacteria(100)	Caulobacterales(100)	Hyphomonadaceae(100)	Hyphomonadaceae_unclassified(100)
Otu0370	Bacteria(100)	Proteobacteria(100)	Alphaproteobacteria(100)	Rhodospirillales(100)	Rhodospirillaceae(100)	Rhodospirillum(100)
Otu0371	Bacteria(100)	Bacteroidetes(100)	Flavobacteriia(100)	Flavobacteriales(100)	Cryomorphaceae(100)	Owenweeksia(100)
Otu0372	Bacteria(100)	Planctomycetes(100)	Planctomycetacia(100)	Pirellulales(100)	Pirellulales_unclassified(100)	Pirellulales_unclassified(100)
Otu0373	Bacteria(100)	Actinobacteria(100)	Actinobacteria(100)	Micrococcales(100)	Micrococcaceae(100)	Rothia(75)
Otu0374	Bacteria(100)	Chlamydiae(100)	Chlamydiia(100)	Chlamydiales(100)	Chlamydiales_unclassified(100)	Chlamydiales_unclassified(100)
Otu0375	Bacteria(100)	Proteobacteria(100)	Alphaproteobacteria(100)	Kiloniellales(100)	Kiloniellaceae(100)	Hwanghaeella(100)
Otu0376	Bacteria(100)	Bacteria_unclassified(100)	Bacteria_unclassified(100)	Bacteria_unclassified(100)	Bacteria_unclassified(100)	Bacteria_unclassified(100)
Otu0377	Bacteria(100)	Bacteria_unclassified(100)	Bacteria_unclassified(100)	Bacteria_unclassified(100)	Bacteria_unclassified(100)	Bacteria_unclassified(100)
Otu0378	Bacteria(100)	Proteobacteria(100)	Betaproteobacteria(100)	Burkholderiales(100)	Burkholderiaceae(100)	Burkholderia(100)
Otu0379	Bacteria(100)	Planctomycetes(100)	Planctomycetacia(100)	Pirellulales(100)	Pirellulaceae(100)	Blastopirellula(100)
Otu0380	Bacteria(100)	Proteobacteria(100)	Betaproteobacteria(100)	Burkholderiales(100)	Comamonadaceae(100)	Comamonadaceae_unclassified(100)
Otu0381	Bacteria(100)	Actinobacteria(100)	Actinobacteria(100)	Micrococcales(100)	Brevibacteriaceae(100)	Brevibacterium(100)
Otu0382	Bacteria(100)	Proteobacteria(100)	Alphaproteobacteria(100)	Alphaproteobacteria_unclassified(100)	Alphaproteobacteria_unclassified(100)	Alphaproteobacteria_unclassified(100)
Otu0383	Bacteria(100)	Proteobacteria(100)	Alphaproteobacteria(100)	Caulobacterales(100)	Hyphomonadaceae(100)	Hyphomonadaceae_unclassified(100)
Otu0384	Bacteria(100)	Proteobacteria(100)	Alphaproteobacteria(100)	Caulobacterales(100)	Hyphomonadaceae(100)	Hyphomonadaceae_unclassified(100)
Otu0385	Bacteria(100)	Bacteroidetes(100)	Flavobacteriia(100)	Flavobacteriales(100)	Cryomorphaceae(100)	Fluviicola(100)
Otu0386	Bacteria(100)	Proteobacteria(100)	Betaproteobacteria(100)	Neisseriales(100)	Chromobacteriaceae(100)	Aquaspirillum(100)
Otu0387	Bacteria(100)	Actinobacteria(100)	Actinobacteria(100)	Micrococcales(100)	Micrococcaceae(100)	Nesterenkonia(100)
Otu0388	Bacteria(100)	Proteobacteria(100)	Alphaproteobacteria(100)	Rhizobiales(100)	Stappiaceae(100)	Roseibium(100)
Otu0389	Bacteria(100)	Proteobacteria(100)	Alphaproteobacteria(100)	Rhizobiales(100)	Hyphomicrobiaceae(100)	Filomicrobium(54)
Otu0390	Bacteria(100)	Bacteroidetes(100)	Cytophagia(100)	Cytophagales(100)	Flammeovirgaceae(100)	Imperialibacter(100)
Otu0391	Bacteria(100)	Bacteria_unclassified(100)	Bacteria_unclassified(100)	Bacteria_unclassified(100)	Bacteria_unclassified(100)	Bacteria_unclassified(100)
Otu0392	Bacteria(100)	Proteobacteria(100)	Alphaproteobacteria(100)	Caulobacterales(100)	Caulobacteraceae(100)	Caulobacteraceae_unclassified(100)
Otu0393	Bacteria(100)	Bacteroidetes(100)	Bacteroidetes_unclassified(100)	Bacteroidetes_unclassified(100)	Bacteroidetes_unclassified(100)	Bacteroidetes_unclassified(100)
Otu0394	Bacteria(100)	Actinobacteria(100)	Actinobacteria(100)	Frankiales(100)	Frankiaceae(100)	Jatrophihabitans(100)
Otu0395	Bacteria(100)	Bacteroidetes(100)	Flavobacteriia(100)	Flavobacteriales(100)	Flavobacteriaceae(100)	Flavobacterium(100)
Otu0396	Bacteria(100)	Bacteria_unclassified(100)	Bacteria_unclassified(100)	Bacteria_unclassified(100)	Bacteria_unclassified(100)	Bacteria_unclassified(100)
Otu0397	Bacteria(100)	Proteobacteria(100)	Alphaproteobacteria(100)	Rhizobiales(100)	Rhizobiales_unclassified(100)	Rhizobiales_unclassified(100)
Otu0398	Bacteria(100)	Bacteria_unclassified(100)	Bacteria_unclassified(100)	Bacteria_unclassified(100)	Bacteria_unclassified(100)	Bacteria_unclassified(100)
Otu0399	Bacteria(100)	Bacteria_unclassified(100)	Bacteria_unclassified(100)	Bacteria_unclassified(100)	Bacteria_unclassified(100)	Bacteria_unclassified(100)
Otu0400	Bacteria(100)	Proteobacteria(100)	Alphaproteobacteria(100)	Alphaproteobacteria_unclassified(100)	Alphaproteobacteria_unclassified(100)	Alphaproteobacteria_unclassified(100)
Otu0401	Bacteria(100)	Firmicutes(100)	Negativicutes(100)	Veillonellales(100)	Veillonellaceae(100)	Dialister(100)
Otu0402	Bacteria(100)	Bacteria_unclassified(100)	Bacteria_unclassified(100)	Bacteria_unclassified(100)	Bacteria_unclassified(100)	Bacteria_unclassified(100)
Otu0403	Bacteria(100)	Bacteroidetes(100)	Bacteroidetes_unclassified(100)	Bacteroidetes_unclassified(100)	Bacteroidetes_unclassified(100)	Bacteroidetes_unclassified(100)
Otu0404	Bacteria(100)	Bacteroidetes(100)	Bacteroidetes_unclassified(100)	Bacteroidetes_unclassified(100)	Bacteroidetes_unclassified(100)	Bacteroidetes_unclassified(100)
Otu0405	Bacteria(100)	Proteobacteria(100)	Alphaproteobacteria(100)	Rhizobiales(100)	Rhizobiaceae(100)	Rhizobiaceae_unclassified(100)
Otu0406	Bacteria(100)	Acidobacteria(100)	Blastocatellia(100)	Blastocatellales(100)	Blastocatellales_unclassified(100)	Blastocatellales_unclassified(100)
Otu0407	Bacteria(100)	Bacteria_unclassified(100)	Bacteria_unclassified(100)	Bacteria_unclassified(100)	Bacteria_unclassified(100)	Bacteria_unclassified(100)
Otu0408	Bacteria(100)	Bacteria_unclassified(100)	Bacteria_unclassified(100)	Bacteria_unclassified(100)	Bacteria_unclassified(100)	Bacteria_unclassified(100)
Otu0409	Bacteria(100)	Proteobacteria(100)	Alphaproteobacteria(100)	Caulobacterales(100)	Hyphomonadaceae(100)	Henriciella(100)
Otu0410	Bacteria(100)	Proteobacteria(100)	Gammaproteobacteria(100)	Gammaproteobacteria_unclassified(100)	Gammaproteobacteria_unclassified(100)	Gammaproteobacteria_unclassified(100)
Otu0411	Bacteria(100)	Proteobacteria(100)	Gammaproteobacteria(100)	Thiotrichales(100)	Thiotrichaceae(100)	Thiothrix(100)
Otu0412	Bacteria(100)	Bacteroidetes(100)	Bacteroidetes_unclassified(100)	Bacteroidetes_unclassified(100)	Bacteroidetes_unclassified(100)	Bacteroidetes_unclassified(100)
Otu0413	Bacteria(100)	Bacteria_unclassified(100)	Bacteria_unclassified(100)	Bacteria_unclassified(100)	Bacteria_unclassified(100)	Bacteria_unclassified(100)
Otu0414	Bacteria(100)	Firmicutes(100)	Clostridia(100)	Clostridiales(100)	Clostridiaceae_1(100)	Clostridium_sensu_stricto(100)
Otu0415	Bacteria(100)	Proteobacteria(100)	Gammaproteobacteria(100)	Vibrionales(100)	Vibrionaceae(100)	Vibrionaceae_unclassified(96)
Otu0416	Bacteria(100)	Firmicutes(100)	Firmicutes_unclassified(100)	Firmicutes_unclassified(100)	Firmicutes_unclassified(100)	Firmicutes_unclassified(100)
Otu0417	Bacteria(100)	Actinobacteria(100)	Actinobacteria(100)	Micrococcales(100)	Dermacoccaceae(100)	Dermacoccaceae_unclassified(100)
Otu0418	Bacteria(100)	Actinobacteria(100)	Actinobacteria(100)	Micrococcales(100)	Micrococcaceae(100)	Arthrobacter(86)
Otu0419	Bacteria(100)	Firmicutes(100)	Bacilli(100)	Bacillales(100)	Staphylococcaceae(100)	Staphylococcus(100)
Otu0420	Bacteria(100)	Proteobacteria(100)	Alphaproteobacteria(100)	Caulobacterales(100)	Caulobacteraceae(100)	Aquidulcibacter(100)
Otu0421	Bacteria(100)	Proteobacteria(100)	Alphaproteobacteria(100)	Rhodobacterales(100)	Rhodobacteraceae(100)	Rhodobacteraceae_unclassified(100)
Otu0422	Bacteria(100)	Proteobacteria(100)	Alphaproteobacteria(100)	Alphaproteobacteria_unclassified(100)	Alphaproteobacteria_unclassified(100)	Alphaproteobacteria_unclassified(100)
Otu0423	Bacteria(100)	Bacteroidetes(100)	Bacteroidetes_unclassified(100)	Bacteroidetes_unclassified(100)	Bacteroidetes_unclassified(100)	Bacteroidetes_unclassified(100)
Otu0424	Bacteria(100)	Bacteria_unclassified(100)	Bacteria_unclassified(100)	Bacteria_unclassified(100)	Bacteria_unclassified(100)	Bacteria_unclassified(100)
Otu0425	Bacteria(100)	Bacteroidetes(100)	Bacteroidetes_unclassified(100)	Bacteroidetes_unclassified(100)	Bacteroidetes_unclassified(100)	Bacteroidetes_unclassified(100)
Otu0426	Bacteria(100)	Proteobacteria(100)	Alphaproteobacteria(100)	Rhodobacterales(100)	Rhodobacteraceae(100)	Rhodobacteraceae_unclassified(100)
Otu0427	Bacteria(100)	Proteobacteria(100)	Alphaproteobacteria(100)	Rhodobacterales(100)	Rhodobacteraceae(100)	Roseivivax(100)
Otu0428	Bacteria(100)	Planctomycetes(100)	Planctomycetacia(100)	Pirellulales(100)	Pirellulaceae(100)	Mariniblastus(100)
Otu0429	Bacteria(100)	Bacteroidetes(100)	Flavobacteriia(100)	Flavobacteriales(100)	Flavobacteriaceae(100)	Flavobacteriaceae_unclassified(100)
Otu0430	Bacteria(100)	Proteobacteria(100)	Alphaproteobacteria(100)	Sphingomonadales(100)	Sphingomonadaceae(100)	Parasphingopyxis(100)
Otu0431	Bacteria(100)	Bacteria_unclassified(100)	Bacteria_unclassified(100)	Bacteria_unclassified(100)	Bacteria_unclassified(100)	Bacteria_unclassified(100)
Otu0432	Bacteria(100)	Bacteria_unclassified(100)	Bacteria_unclassified(100)	Bacteria_unclassified(100)	Bacteria_unclassified(100)	Bacteria_unclassified(100)
Otu0433	Bacteria(100)	Proteobacteria(100)	Alphaproteobacteria(100)	Rhizobiales(100)	Rhizobiales_unclassified(100)	Rhizobiales_unclassified(100)
Otu0434	Bacteria(100)	Proteobacteria(100)	Betaproteobacteria(100)	Burkholderiales(100)	Comamonadaceae(100)	Tepidimonas(100)
Otu0435	Bacteria(100)	Proteobacteria(100)	Alphaproteobacteria(100)	Rhodobacterales(100)	Rhodobacteraceae(100)	Sulfitobacter(100)
Otu0436	Bacteria(100)	Proteobacteria(100)	Gammaproteobacteria(100)	Gammaproteobacteria_unclassified(94)	Gammaproteobacteria_unclassified(94)	Gammaproteobacteria_unclassified(94)
Otu0437	Bacteria(100)	Proteobacteria(100)	Gammaproteobacteria(100)	Gammaproteobacteria_unclassified(100)	Gammaproteobacteria_unclassified(100)	Gammaproteobacteria_unclassified(100)
Otu0438	Bacteria(100)	Proteobacteria(100)	Gammaproteobacteria(100)	Cellvibrionales(100)	Microbulbiferaceae(100)	Microbulbifer(100)
Otu0439	Bacteria(100)	Bacteroidetes(100)	Cytophagia(100)	Cytophagales(100)	Reichenbachiellaceae(100)	Reichenbachiellaceae_unclassified(100)
Otu0440	Bacteria(100)	Proteobacteria(100)	Alphaproteobacteria(100)	Rhodobacterales(100)	Rhodobacteraceae(100)	Roseivivax(100)
Otu0441	Bacteria(100)	Proteobacteria(100)	Gammaproteobacteria(100)	Alteromonadales(100)	Colwelliaceae(100)	Thalassotalea(100)
Otu0442	Bacteria(100)	Proteobacteria(100)	Alphaproteobacteria(100)	Sphingomonadales(100)	Sphingomonadaceae(100)	Sphingomonas(100)
Otu0443	Bacteria(100)	Firmicutes(100)	Bacilli(100)	Bacillales(100)	Listeriaceae(100)	Brochothrix(100)
Otu0444	Bacteria(100)	Proteobacteria(100)	Gammaproteobacteria(100)	Oceanospirillales(100)	Kangiellaceae(100)	Aliikangiella(100)
Otu0445	Bacteria(100)	Firmicutes(100)	Clostridia(100)	Clostridiales(100)	Clostridiaceae_1(100)	Clostridiaceae_1_unclassified(100)
Otu0446	Bacteria(100)	Proteobacteria(100)	Alphaproteobacteria(100)	Rhodospirillales(100)	Rhodospirillaceae(100)	Caenispirillum(100)
Otu0447	Bacteria(100)	Proteobacteria(100)	Alphaproteobacteria(100)	Rhodospirillales(100)	Thalassobaculaceae(100)	Thalassobaculum(100)
Otu0448	Bacteria(100)	Proteobacteria(100)	Gammaproteobacteria(100)	Enterobacterales(100)	Morganellaceae(100)	Providencia(100)
Otu0449	Bacteria(100)	Proteobacteria(100)	Betaproteobacteria(100)	Neisseriales(100)	Neisseriaceae(100)	Neisseria(100)
Otu0450	Bacteria(100)	Proteobacteria(100)	Alphaproteobacteria(100)	Alphaproteobacteria_unclassified(100)	Alphaproteobacteria_unclassified(100)	Alphaproteobacteria_unclassified(100)
Otu0451	Bacteria(100)	Proteobacteria(100)	Gammaproteobacteria(100)	Pseudomonadales(100)	Pseudomonadaceae(100)	Pseudomonas(100)
Otu0452	Bacteria(100)	Actinobacteria(100)	Actinobacteria(100)	Micrococcales(100)	Microbacteriaceae(100)	Aurantimicrobium(73)
Otu0453	Bacteria(100)	Proteobacteria(100)	Alphaproteobacteria(100)	Rhodobacterales(100)	Rhodobacteraceae(100)	Rhodobacteraceae_unclassified(100)
Otu0454	Bacteria(100)	Proteobacteria(100)	Deltaproteobacteria(100)	Myxococcales(100)	Myxococcales_unclassified(100)	Myxococcales_unclassified(100)
Otu0455	Bacteria(100)	Proteobacteria(100)	Gammaproteobacteria(100)	Pasteurellales(100)	Pasteurellaceae(100)	Pasteurellaceae_unclassified(100)
Otu0456	Bacteria(100)	Bacteroidetes(100)	Cytophagia(100)	Cytophagales(100)	Cytophagales_unclassified(100)	Cytophagales_unclassified(100)
Otu0457	Bacteria(100)	Proteobacteria(100)	Betaproteobacteria(100)	Betaproteobacteria_unclassified(100)	Betaproteobacteria_unclassified(100)	Betaproteobacteria_unclassified(100)
Otu0458	Bacteria(100)	Bacteroidetes(100)	Bacteroidetes_unclassified(100)	Bacteroidetes_unclassified(100)	Bacteroidetes_unclassified(100)	Bacteroidetes_unclassified(100)
Otu0459	Bacteria(100)	Spirochaetes(100)	Spirochaetia(100)	Spirochaetales(100)	Spirochaetaceae(100)	Spirochaeta(100)
Otu0460	Bacteria(100)	Proteobacteria(100)	Gammaproteobacteria(100)	Legionellales(100)	Legionellaceae(100)	Legionella(100)
Otu0461	Bacteria(100)	Planctomycetes(100)	Planctomycetes_unclassified(100)	Planctomycetes_unclassified(100)	Planctomycetes_unclassified(100)	Planctomycetes_unclassified(100)
Otu0462	Bacteria(100)	Proteobacteria(100)	Betaproteobacteria(100)	Burkholderiales(100)	Comamonadaceae(100)	Comamonadaceae_unclassified(100)
Otu0463	Bacteria(100)	Proteobacteria(100)	Gammaproteobacteria(100)	Alteromonadales(100)	Alteromonadaceae(100)	Alteromonadaceae_unclassified(100)
Otu0464	Bacteria(100)	Bacteroidetes(100)	Bacteroidetes_unclassified(100)	Bacteroidetes_unclassified(100)	Bacteroidetes_unclassified(100)	Bacteroidetes_unclassified(100)
Otu0465	Bacteria(100)	Proteobacteria(100)	Proteobacteria_unclassified(100)	Proteobacteria_unclassified(100)	Proteobacteria_unclassified(100)	Proteobacteria_unclassified(100)
Otu0466	Bacteria(100)	Candidatus_Saccharibacteria(100)	Candidatus_Saccharibacteria_unclassified(100)	Candidatus_Saccharibacteria_unclassified(100)	Candidatus_Saccharibacteria_unclassified(100)	Candidatus_Saccharibacteria_unclassified(100)
Otu0467	Bacteria(100)	Bacteroidetes(100)	Chitinophagia(100)	Chitinophagales(100)	Chitinophagaceae(100)	Chitinophagaceae_unclassified(100)
Otu0468	Bacteria(100)	Proteobacteria(100)	Alphaproteobacteria(100)	Caulobacterales(100)	Hyphomonadaceae(100)	Hellea(100)
Otu0469	Bacteria(100)	Firmicutes(100)	Clostridia(100)	Clostridiales(100)	Clostridiales_unclassified(100)	Clostridiales_unclassified(100)
Otu0470	Bacteria(100)	Bacteroidetes(100)	Cytophagia(100)	Cytophagales(100)	Cytophagaceae(100)	Cytophagaceae_unclassified(100)
Otu0471	Bacteria(100)	Proteobacteria(100)	Gammaproteobacteria(100)	Xanthomonadales(100)	Rhodanobacteraceae(100)	Rhodanobacteraceae_unclassified(100)
Otu0472	Bacteria(100)	Bacteroidetes(100)	Saprospiria(100)	Saprospirales(100)	Saprospirales_unclassified(100)	Saprospirales_unclassified(100)
Otu0473	Bacteria(100)	Bacteria_unclassified(100)	Bacteria_unclassified(100)	Bacteria_unclassified(100)	Bacteria_unclassified(100)	Bacteria_unclassified(100)
Otu0474	Bacteria(100)	Planctomycetes(100)	Planctomycetacia(100)	Pirellulales(100)	Pirellulales_unclassified(100)	Pirellulales_unclassified(100)
Otu0475	Bacteria(100)	Proteobacteria(100)	Betaproteobacteria(100)	Burkholderiales(100)	Oxalobacteraceae(100)	Collimonas(100)
Otu0476	Bacteria(100)	Proteobacteria(100)	Gammaproteobacteria(100)	Thiotrichales(100)	Thiotrichales_unclassified(100)	Thiotrichales_unclassified(100)
Otu0477	Bacteria(100)	Actinobacteria(100)	Actinobacteria(100)	Actinobacteria_unclassified(100)	Actinobacteria_unclassified(100)	Actinobacteria_unclassified(100)
Otu0478	Bacteria(100)	Bacteroidetes(100)	Bacteroidetes_unclassified(100)	Bacteroidetes_unclassified(100)	Bacteroidetes_unclassified(100)	Bacteroidetes_unclassified(100)
Otu0479	Bacteria(100)	Proteobacteria(100)	Gammaproteobacteria(100)	Gammaproteobacteria_unclassified(100)	Gammaproteobacteria_unclassified(100)	Gammaproteobacteria_unclassified(100)
Otu0480	Bacteria(100)	Actinobacteria(100)	Actinobacteria(100)	Actinobacteria_unclassified(100)	Actinobacteria_unclassified(100)	Actinobacteria_unclassified(100)
Otu0481	Bacteria(100)	Bacteroidetes(100)	Bacteroidetes_unclassified(100)	Bacteroidetes_unclassified(100)	Bacteroidetes_unclassified(100)	Bacteroidetes_unclassified(100)
Otu0482	Bacteria(100)	Proteobacteria(100)	Gammaproteobacteria(100)	Arenicellales(100)	Arenicellaceae(100)	Arenicella(100)
Otu0483	Bacteria(100)	Bacteroidetes(100)	Flavobacteriia(100)	Flavobacteriales(100)	Flavobacteriaceae(100)	Flavobacteriaceae_unclassified(100)
Otu0484	Bacteria(100)	Actinobacteria(100)	Actinobacteria(100)	Micrococcales(100)	Microbacteriaceae(100)	Leucobacter(100)
Otu0485	Bacteria(100)	Proteobacteria(100)	Alphaproteobacteria(100)	Sphingomonadales(100)	Sphingomonadaceae(100)	Sphingorhabdus(100)
Otu0486	Bacteria(100)	Proteobacteria(100)	Alphaproteobacteria(100)	Alphaproteobacteria_unclassified(100)	Alphaproteobacteria_unclassified(100)	Alphaproteobacteria_unclassified(100)
Otu0487	Bacteria(100)	Proteobacteria(100)	Alphaproteobacteria(100)	Alphaproteobacteria_unclassified(100)	Alphaproteobacteria_unclassified(100)	Alphaproteobacteria_unclassified(100)
Otu0488	Bacteria(100)	Bacteria_unclassified(100)	Bacteria_unclassified(100)	Bacteria_unclassified(100)	Bacteria_unclassified(100)	Bacteria_unclassified(100)
Otu0489	Bacteria(100)	Bacteroidetes(100)	Flavobacteriia(100)	Flavobacteriales(100)	Flavobacteriaceae(100)	Flavobacteriaceae_unclassified(100)
Otu0490	Bacteria(100)	Firmicutes(100)	Bacilli(100)	Lactobacillales(100)	Lactobacillaceae(100)	Limosilactobacillus(100)
Otu0491	Bacteria(100)	Proteobacteria(100)	Gammaproteobacteria(100)	Oceanospirillales(100)	Halomonadaceae(100)	Halomonas(100)
Otu0492	Bacteria(100)	Firmicutes(100)	Bacilli(100)	Bacillales(100)	Bacillales_unclassified(100)	Bacillales_unclassified(100)
Otu0493	Bacteria(100)	Candidatus_Saccharibacteria(100)	Candidatus_Saccharibacteria_unclassified(100)	Candidatus_Saccharibacteria_unclassified(100)	Candidatus_Saccharibacteria_unclassified(100)	Candidatus_Saccharibacteria_unclassified(100)
Otu0494	Bacteria(100)	Proteobacteria(100)	Alphaproteobacteria(100)	Rhodobacterales(100)	Rhodobacteraceae(100)	Ruegeria(100)
Otu0495	Bacteria(100)	Proteobacteria(100)	Gammaproteobacteria(100)	Oceanospirillales(100)	Endozoicomonadaceae(100)	Endozoicomonas(100)
Otu0496	Bacteria(100)	Actinobacteria(100)	Thermoleophilia(100)	Solirubrobacterales(100)	Patulibacteraceae(100)	Patulibacter(100)
Otu0497	Bacteria(100)	Bacteria_unclassified(100)	Bacteria_unclassified(100)	Bacteria_unclassified(100)	Bacteria_unclassified(100)	Bacteria_unclassified(100)
Otu0498	Bacteria(100)	Proteobacteria(100)	Gammaproteobacteria(100)	Oceanospirillales(100)	Halomonadaceae(100)	Salinicola(100)
Otu0499	Bacteria(100)	Proteobacteria(100)	Gammaproteobacteria(100)	Cellvibrionales(100)	Cellvibrionaceae(100)	Cellvibrio(100)
Otu0500	Bacteria(100)	Proteobacteria(100)	Betaproteobacteria(100)	Burkholderiales(100)	Alcaligenaceae(100)	Castellaniella(100)
Otu0501	Bacteria(100)	Proteobacteria(100)	Oligoflexia(100)	Bacteriovoracales(100)	Bacteriovoracaceae(100)	Peredibacter(100)
Otu0502	Bacteria(100)	Proteobacteria(100)	Hydrogenophilalia(100)	Hydrogenophilales(100)	Hydrogenophilaceae(100)	Tepidiphilus(100)
Otu0503	Bacteria(100)	Proteobacteria(100)	Alphaproteobacteria(100)	Parvularculales(100)	Parvularculaceae(100)	Parvularcula(100)
Otu0504	Bacteria(100)	Bacteroidetes(100)	Bacteroidetes_unclassified(100)	Bacteroidetes_unclassified(100)	Bacteroidetes_unclassified(100)	Bacteroidetes_unclassified(100)
Otu0505	Bacteria(100)	Proteobacteria(100)	Betaproteobacteria(100)	Neisseriales(100)	Neisseriaceae(100)	Snodgrassella(100)
Otu0506	Bacteria(100)	Proteobacteria(100)	Gammaproteobacteria(100)	Thiotrichales(100)	Francisellaceae(100)	Francisellaceae_unclassified(100)
Otu0507	Bacteria(100)	Proteobacteria(100)	Alphaproteobacteria(100)	Alphaproteobacteria_unclassified(100)	Alphaproteobacteria_unclassified(100)	Alphaproteobacteria_unclassified(100)
Otu0508	Bacteria(100)	Bacteroidetes(100)	Bacteroidetes_unclassified(100)	Bacteroidetes_unclassified(100)	Bacteroidetes_unclassified(100)	Bacteroidetes_unclassified(100)
Otu0509	Bacteria(100)	Proteobacteria(100)	Gammaproteobacteria(100)	Alteromonadales(100)	Idiomarinaceae(100)	Idiomarinaceae_unclassified(76)
Otu0510	Bacteria(100)	Proteobacteria(100)	Gammaproteobacteria(100)	Gammaproteobacteria_unclassified(100)	Gammaproteobacteria_unclassified(100)	Gammaproteobacteria_unclassified(100)
Otu0511	Bacteria(100)	Verrucomicrobia(100)	Verrucomicrobiae(100)	Verrucomicrobiales(100)	Verrucomicrobiaceae(100)	Prosthecobacter(100)
Otu0512	Bacteria(100)	Bacteroidetes(100)	Saprospiria(100)	Saprospirales(100)	Saprospiraceae(100)	Phaeodactylibacter(100)
Otu0513	Bacteria(100)	Proteobacteria(100)	Alphaproteobacteria(100)	Alphaproteobacteria_unclassified(100)	Alphaproteobacteria_unclassified(100)	Alphaproteobacteria_unclassified(100)
Otu0514	Bacteria(100)	Proteobacteria(100)	Gammaproteobacteria(100)	Enterobacterales(100)	Enterobacterales_unclassified(96)	Enterobacterales_unclassified(96)
Otu0515	Bacteria(100)	Bacteria_unclassified(100)	Bacteria_unclassified(100)	Bacteria_unclassified(100)	Bacteria_unclassified(100)	Bacteria_unclassified(100)
Otu0516	Bacteria(100)	Actinobacteria(100)	Actinobacteria_unclassified(100)	Actinobacteria_unclassified(100)	Actinobacteria_unclassified(100)	Actinobacteria_unclassified(100)
Otu0517	Bacteria(100)	Bacteria_unclassified(100)	Bacteria_unclassified(100)	Bacteria_unclassified(100)	Bacteria_unclassified(100)	Bacteria_unclassified(100)
Otu0518	Bacteria(100)	Proteobacteria(100)	Alphaproteobacteria(100)	Caulobacterales(100)	Hyphomonadaceae(100)	Hyphomonadaceae_unclassified(100)
Otu0519	Bacteria(100)	Bacteria_unclassified(100)	Bacteria_unclassified(100)	Bacteria_unclassified(100)	Bacteria_unclassified(100)	Bacteria_unclassified(100)
Otu0520	Bacteria(100)	Firmicutes(100)	Bacilli(100)	Bacillales(100)	Bacillales_Incertae_Sedis_XI(100)	Gemella(100)
Otu0521	Bacteria(100)	Bacteria_unclassified(100)	Bacteria_unclassified(100)	Bacteria_unclassified(100)	Bacteria_unclassified(100)	Bacteria_unclassified(100)
Otu0522	Bacteria(100)	Proteobacteria(100)	Betaproteobacteria(100)	Burkholderiales(100)	Comamonadaceae(100)	Comamonadaceae_unclassified(100)
Otu0523	Bacteria(100)	Proteobacteria(100)	Proteobacteria_unclassified(100)	Proteobacteria_unclassified(100)	Proteobacteria_unclassified(100)	Proteobacteria_unclassified(100)
Otu0524	Bacteria(100)	Proteobacteria(100)	Gammaproteobacteria(100)	Xanthomonadales(100)	Xanthomonadaceae(100)	Vulcaniibacterium(100)
Otu0525	Bacteria(100)	Bacteria_unclassified(100)	Bacteria_unclassified(100)	Bacteria_unclassified(100)	Bacteria_unclassified(100)	Bacteria_unclassified(100)
Otu0526	Bacteria(100)	SR1(100)	SR1_unclassified(100)	SR1_unclassified(100)	SR1_unclassified(100)	SR1_unclassified(100)
Otu0527	Bacteria(100)	Proteobacteria(100)	Alphaproteobacteria(100)	Alphaproteobacteria_unclassified(100)	Alphaproteobacteria_unclassified(100)	Alphaproteobacteria_unclassified(100)
Otu0528	Bacteria(100)	Proteobacteria(100)	Deltaproteobacteria(100)	Myxococcales(100)	Myxococcales_unclassified(100)	Myxococcales_unclassified(100)
Otu0529	Bacteria(100)	Proteobacteria(100)	Alphaproteobacteria(100)	Caulobacterales(100)	Hyphomonadaceae(100)	Hyphomonadaceae_unclassified(100)
Otu0530	Bacteria(100)	Bacteroidetes(100)	Saprospiria(100)	Saprospirales(100)	Lewinellaceae(100)	Lewinellaceae_unclassified(100)
Otu0531	Bacteria(100)	Actinobacteria(100)	Actinobacteria(100)	Micrococcales(100)	Microbacteriaceae(100)	Rhodoluna(100)
Otu0532	Bacteria(100)	Proteobacteria(100)	Alphaproteobacteria(100)	Rhizobiales(100)	Boseaceae(100)	Bosea(100)
Otu0533	Bacteria(100)	Proteobacteria(100)	Gammaproteobacteria(100)	Alteromonadales(100)	Alteromonadales_unclassified(100)	Alteromonadales_unclassified(100)
Otu0534	Bacteria(100)	Rhodothermaeota(100)	Rhodothermia(100)	Rhodothermales(100)	Rubricoccaceae(100)	Rubricoccus(100)
Otu0535	Bacteria(100)	Planctomycetes(100)	Planctomycetacia(100)	Pirellulales(100)	Pirellulaceae(100)	Pirellulaceae_unclassified(100)
Otu0536	Bacteria(100)	Proteobacteria(100)	Alphaproteobacteria(100)	Sphingomonadales(100)	Erythrobacteraceae(100)	Novosphingobium(100)
Otu0537	Bacteria(100)	Proteobacteria(100)	Alphaproteobacteria(100)	Rhizobiales(100)	Methylobacteriaceae(100)	Methylobacterium(100)
Otu0538	Bacteria(100)	Proteobacteria(100)	Gammaproteobacteria(100)	Alteromonadales(100)	Colwelliaceae(100)	Thalassotalea(100)
Otu0539	Bacteria(100)	Proteobacteria(100)	Gammaproteobacteria(100)	Pseudomonadales(100)	Pseudomonadaceae(100)	Pseudomonas(98)
Otu0540	Bacteria(100)	Bacteria_unclassified(100)	Bacteria_unclassified(100)	Bacteria_unclassified(100)	Bacteria_unclassified(100)	Bacteria_unclassified(100)
Otu0541	Bacteria(100)	Proteobacteria(100)	Gammaproteobacteria(100)	Oceanospirillales(100)	Endozoicomonadaceae(100)	Endozoicomonas(100)
Otu0542	Bacteria(100)	Proteobacteria(100)	Gammaproteobacteria(100)	Pseudomonadales(100)	Pseudomonadaceae(100)	Pseudomonas(100)
Otu0543	Bacteria(100)	Proteobacteria(100)	Alphaproteobacteria(100)	Rhodobacterales(100)	Rhodobacteraceae(100)	Rhodobacteraceae_unclassified(100)
Otu0544	Bacteria(100)	Gemmatimonadetes(99)	Gemmatimonadetes_unclassified(99)	Gemmatimonadetes_unclassified(99)	Gemmatimonadetes_unclassified(99)	Gemmatimonadetes_unclassified(99)
Otu0545	Bacteria(100)	Spirochaetes(100)	Spirochaetia(100)	Spirochaetales(100)	Spirochaetaceae(100)	Spirochaetaceae_unclassified(100)
Otu0546	Bacteria(100)	Proteobacteria(100)	Gammaproteobacteria(99)	Gammaproteobacteria_unclassified(99)	Gammaproteobacteria_unclassified(99)	Gammaproteobacteria_unclassified(99)
Otu0547	Bacteria(100)	Bacteroidetes(100)	Bacteroidia(100)	Bacteroidales(100)	Rikenellaceae(100)	Alistipes(100)
Otu0548	Bacteria(100)	Bacteroidetes(100)	Cytophagia(100)	Cytophagales(100)	Fulvivirgaceae(100)	Fulvivirgaceae_unclassified(100)
Otu0549	Bacteria(100)	Proteobacteria(100)	Betaproteobacteria(100)	Nitrosomonadales(100)	Methylophilaceae(100)	Methylotenera(100)
Otu0550	Bacteria(100)	Bacteria_unclassified(99)	Bacteria_unclassified(99)	Bacteria_unclassified(99)	Bacteria_unclassified(99)	Bacteria_unclassified(99)
Otu0551	Bacteria(100)	Bacteroidetes(100)	Flavobacteriia(100)	Flavobacteriales(100)	Flavobacteriaceae(100)	Flavobacterium(99)
Otu0552	Bacteria(100)	Proteobacteria(100)	Betaproteobacteria(100)	Burkholderiales(100)	Comamonadaceae(100)	Comamonadaceae_unclassified(100)
Otu0553	Bacteria(100)	Bacteroidetes(100)	Flavobacteriia(100)	Flavobacteriales(100)	Flavobacteriaceae(100)	Dokdonia(100)
Otu0554	Bacteria(100)	Bacteroidetes(100)	Chitinophagia(100)	Chitinophagales(100)	Chitinophagaceae(100)	Chitinophagaceae_unclassified(100)
Otu0555	Bacteria(100)	Proteobacteria(100)	Betaproteobacteria(100)	Rhodocyclales(100)	Azonexaceae(100)	Dechloromonas(100)
Otu0556	Bacteria(100)	Proteobacteria(100)	Deltaproteobacteria(100)	Myxococcales(100)	Myxococcales_unclassified(100)	Myxococcales_unclassified(100)
Otu0557	Bacteria(100)	Proteobacteria(100)	Gammaproteobacteria(100)	Legionellales(100)	Coxiellaceae(100)	Aquicella(100)
Otu0558	Bacteria(100)	Proteobacteria(100)	Alphaproteobacteria(100)	Caulobacterales(100)	Hyphomonadaceae(100)	Algimonas(100)
Otu0559	Bacteria(100)	Bacteria_unclassified(100)	Bacteria_unclassified(100)	Bacteria_unclassified(100)	Bacteria_unclassified(100)	Bacteria_unclassified(100)
Otu0560	Bacteria(100)	Spirochaetes(100)	Spirochaetia(100)	Spirochaetales(100)	Leptospiraceae(100)	Turneriella(100)
Otu0561	Bacteria(100)	Proteobacteria(100)	Gammaproteobacteria(100)	Chromatiales(100)	Ectothiorhodospiraceae(100)	Oceanococcus(100)
Otu0562	Bacteria(100)	Proteobacteria(100)	Betaproteobacteria(100)	Burkholderiales(100)	Comamonadaceae(100)	Variovorax(99)
Otu0563	Bacteria(100)	Bacteria_unclassified(100)	Bacteria_unclassified(100)	Bacteria_unclassified(100)	Bacteria_unclassified(100)	Bacteria_unclassified(100)
Otu0564	Bacteria(100)	Actinobacteria(100)	Actinobacteria(100)	Micrococcales(100)	Microbacteriaceae(100)	Galbitalea(100)
Otu0565	Bacteria(100)	Bacteria_unclassified(100)	Bacteria_unclassified(100)	Bacteria_unclassified(100)	Bacteria_unclassified(100)	Bacteria_unclassified(100)
Otu0566	Bacteria(100)	Proteobacteria(100)	Gammaproteobacteria(100)	Nevskiales(100)	Nevskiaceae(100)	Fontimonas(100)
Otu0567	Bacteria(100)	Bacteroidetes(100)	Bacteroidetes_unclassified(100)	Bacteroidetes_unclassified(100)	Bacteroidetes_unclassified(100)	Bacteroidetes_unclassified(100)
Otu0568	Bacteria(100)	Actinobacteria(100)	Acidimicrobiia(100)	Acidimicrobiales(100)	Iamiaceae(100)	Iamiaceae_unclassified(100)
Otu0569	Bacteria(100)	Proteobacteria(99)	Proteobacteria_unclassified(99)	Proteobacteria_unclassified(99)	Proteobacteria_unclassified(99)	Proteobacteria_unclassified(99)
Otu0570	Bacteria(100)	Proteobacteria(100)	Proteobacteria_unclassified(100)	Proteobacteria_unclassified(100)	Proteobacteria_unclassified(100)	Proteobacteria_unclassified(100)
Otu0571	Bacteria(100)	Firmicutes(100)	Bacilli(100)	Bacillales(100)	Paenibacillaceae_1(100)	Paenibacillaceae_1_unclassified(100)
Otu0572	Bacteria(100)	Proteobacteria(100)	Alphaproteobacteria(100)	Rhodobacterales(100)	Rhodobacteraceae(100)	Rhodobacteraceae_unclassified(94)
Otu0573	Bacteria(100)	Bacteria_unclassified(100)	Bacteria_unclassified(100)	Bacteria_unclassified(100)	Bacteria_unclassified(100)	Bacteria_unclassified(100)
Otu0574	Bacteria(100)	Proteobacteria(100)	Alphaproteobacteria(100)	Rhodospirillales(100)	Geminicoccaceae(100)	Geminicoccaceae_unclassified(100)
Otu0575	Bacteria(100)	Bacteria_unclassified(100)	Bacteria_unclassified(100)	Bacteria_unclassified(100)	Bacteria_unclassified(100)	Bacteria_unclassified(100)
Otu0576	Bacteria(100)	Bacteroidetes(100)	Bacteroidetes_unclassified(100)	Bacteroidetes_unclassified(100)	Bacteroidetes_unclassified(100)	Bacteroidetes_unclassified(100)
Otu0577	Bacteria(100)	Proteobacteria(100)	Alphaproteobacteria(100)	Alphaproteobacteria_unclassified(100)	Alphaproteobacteria_unclassified(100)	Alphaproteobacteria_unclassified(100)
Otu0578	Bacteria(100)	Proteobacteria(100)	Betaproteobacteria(100)	Burkholderiales(100)	Comamonadaceae(100)	Simplicispira(100)
Otu0579	Bacteria(100)	Planctomycetes(100)	Planctomycetacia(100)	Planctomycetacia_unclassified(100)	Planctomycetacia_unclassified(100)	Planctomycetacia_unclassified(100)
Otu0580	Bacteria(100)	Firmicutes(100)	Bacilli(100)	Bacillales(100)	Bacillales_unclassified(100)	Bacillales_unclassified(100)
Otu0581	Bacteria(100)	Actinobacteria(100)	Coriobacteriia(100)	Coriobacteriales(100)	Atopobiaceae(100)	Olsenella(100)
Otu0582	Bacteria(100)	Bacteria_unclassified(100)	Bacteria_unclassified(100)	Bacteria_unclassified(100)	Bacteria_unclassified(100)	Bacteria_unclassified(100)
Otu0583	Bacteria(100)	Bacteroidetes(100)	Saprospiria(100)	Saprospirales(100)	Saprospirales_unclassified(100)	Saprospirales_unclassified(100)
Otu0584	Bacteria(100)	Proteobacteria(100)	Alphaproteobacteria(100)	Rhodobacterales(100)	Rhodobacteraceae(100)	Roseovarius(99)
Otu0585	Bacteria(100)	Bacteroidetes(100)	Bacteroidia(100)	Bacteroidales(100)	Lentimicrobiaceae(100)	Lentimicrobium(100)
Otu0586	Bacteria(100)	Proteobacteria(100)	Betaproteobacteria(100)	Burkholderiales(100)	Comamonadaceae(100)	Comamonadaceae_unclassified(100)
Otu0587	Bacteria(100)	Proteobacteria(100)	Alphaproteobacteria(100)	Rhodobacterales(100)	Rhodobacteraceae(100)	Rhodobacteraceae_unclassified(100)
Otu0588	Bacteria(100)	Proteobacteria(100)	Betaproteobacteria(100)	Rhodocyclales(100)	Rhodocyclales_unclassified(100)	Rhodocyclales_unclassified(100)
Otu0589	Bacteria(100)	Bacteroidetes(100)	Chitinophagia(100)	Chitinophagales(100)	Chitinophagaceae(100)	Chitinophagaceae_unclassified(100)
Otu0590	Bacteria(100)	Planctomycetes(100)	Planctomycetacia(100)	Pirellulales(100)	Pirellulales_unclassified(100)	Pirellulales_unclassified(100)
Otu0591	Bacteria(100)	Proteobacteria(100)	Oligoflexia(100)	Bacteriovoracales(100)	Halobacteriovoraceae(100)	Halobacteriovorax(100)
Otu0592	Bacteria(100)	Actinobacteria(100)	Actinobacteria(100)	Bifidobacteriales(100)	Bifidobacteriaceae(100)	Scardovia(100)
Otu0593	Bacteria(100)	Planctomycetes(100)	Planctomycetacia(100)	Planctomycetacia_unclassified(100)	Planctomycetacia_unclassified(100)	Planctomycetacia_unclassified(100)
Otu0594	Bacteria(100)	Proteobacteria(100)	Alphaproteobacteria(100)	Parvularculales(100)	Parvularculaceae(100)	Marinicaulis(99)
Otu0595	Bacteria(100)	Bacteroidetes(100)	Bacteroidetes_unclassified(100)	Bacteroidetes_unclassified(100)	Bacteroidetes_unclassified(100)	Bacteroidetes_unclassified(100)
Otu0596	Bacteria(100)	Proteobacteria(100)	Gammaproteobacteria(100)	Alteromonadales(85)	Pseudoalteromonadaceae(85)	Pseudoalteromonadaceae_unclassified(85)
Otu0597	Bacteria(100)	Proteobacteria(100)	Alphaproteobacteria(100)	Rhizobiales(100)	Hyphomicrobiaceae(100)	Hyphomicrobium(100)
Otu0598	Bacteria(100)	Bacteroidetes(100)	Flavobacteriia(100)	Flavobacteriales(100)	Flavobacteriaceae(100)	Flavobacteriaceae_unclassified(100)
Otu0599	Bacteria(100)	Proteobacteria(100)	Betaproteobacteria(100)	Betaproteobacteria_unclassified(100)	Betaproteobacteria_unclassified(100)	Betaproteobacteria_unclassified(100)
Otu0600	Bacteria(100)	Planctomycetes(100)	Planctomycetacia(100)	Planctomycetacia_unclassified(100)	Planctomycetacia_unclassified(100)	Planctomycetacia_unclassified(100)
Otu0601	Bacteria(100)	Bacteroidetes(100)	Cytophagia(100)	Cytophagales(100)	Cytophagales_unclassified(100)	Cytophagales_unclassified(100)
Otu0602	Bacteria(100)	Proteobacteria(100)	Betaproteobacteria(100)	Betaproteobacteria_unclassified(99)	Betaproteobacteria_unclassified(99)	Betaproteobacteria_unclassified(99)
Otu0603	Bacteria(100)	Bacteria_unclassified(100)	Bacteria_unclassified(100)	Bacteria_unclassified(100)	Bacteria_unclassified(100)	Bacteria_unclassified(100)
Otu0604	Bacteria(100)	Proteobacteria(100)	Alphaproteobacteria(100)	Rickettsiales(100)	Rickettsiaceae(100)	Rickettsiaceae_unclassified(100)
Otu0605	Bacteria(100)	Proteobacteria(100)	Alphaproteobacteria(100)	Alphaproteobacteria_unclassified(100)	Alphaproteobacteria_unclassified(100)	Alphaproteobacteria_unclassified(100)
Otu0606	Bacteria(100)	Proteobacteria(100)	Alphaproteobacteria(100)	Sphingomonadales(100)	Erythrobacteraceae(100)	Novosphingobium(100)
Otu0607	Bacteria(100)	Firmicutes(100)	Bacilli(100)	Lactobacillales(100)	Streptococcaceae(100)	Streptococcus(100)
Otu0608	Bacteria(100)	Bacteroidetes(100)	Bacteroidia(100)	Bacteroidales(100)	Williamwhitmaniaceae(100)	Williamwhitmania(100)
Otu0609	Bacteria(100)	Proteobacteria(100)	Betaproteobacteria(100)	Burkholderiales(100)	Burkholderiales_unclassified(100)	Burkholderiales_unclassified(100)
Otu0610	Bacteria(100)	Firmicutes(100)	Clostridia(100)	Clostridiales(100)	Peptostreptococcaceae(100)	Peptostreptococcaceae_unclassified(100)
Otu0611	Bacteria(100)	Abditibacteriota(100)	Abditibacteria(100)	Abditibacteriales(100)	Abditibacteriaceae(100)	Abditibacterium(100)
Otu0612	Bacteria(100)	Proteobacteria(100)	Betaproteobacteria(100)	Rhodocyclales(100)	Zoogloeaceae(100)	Thauera(100)
Otu0613	Bacteria(100)	Proteobacteria(100)	Gammaproteobacteria(100)	Enterobacterales(100)	Enterobacteriaceae(100)	Buttiauxella(100)
Otu0614	Bacteria(100)	Bacteroidetes(100)	Cytophagia(100)	Cytophagales(100)	Cyclobacteriaceae(100)	Cyclobacteriaceae_unclassified(100)
Otu0615	Bacteria(100)	Bacteroidetes(100)	Flavobacteriia(100)	Flavobacteriales(100)	Flavobacteriaceae(100)	Tenacibaculum(100)
Otu0616	Bacteria(100)	Proteobacteria(100)	Betaproteobacteria(100)	Burkholderiales(100)	Burkholderiales_unclassified(100)	Burkholderiales_unclassified(100)
Otu0617	Bacteria(100)	Proteobacteria(100)	Alphaproteobacteria(100)	Rhodobacterales(100)	Rhodobacteraceae(100)	Tateyamaria(100)
Otu0618	Bacteria(100)	Proteobacteria(100)	Gammaproteobacteria(100)	Alteromonadales(100)	Alteromonadaceae(100)	Alteromonadaceae_unclassified(100)
Otu0619	Bacteria(100)	Firmicutes(100)	Bacilli(100)	Bacillales(100)	Sporolactobacillaceae(100)	Salipaludibacillus(100)
Otu0620	Bacteria(100)	Proteobacteria(100)	Gammaproteobacteria(100)	Nevskiales(100)	Salinisphaeraceae(100)	Salinisphaera(100)
Otu0621	Bacteria(100)	Proteobacteria(100)	Alphaproteobacteria(100)	Rhodobacterales(100)	Rhodobacteraceae(100)	Rhodobacteraceae_unclassified(100)
Otu0622	Bacteria(100)	Firmicutes(100)	Clostridia(100)	Clostridiales(100)	Peptostreptococcaceae(100)	Romboutsia(100)
Otu0623	Bacteria(100)	Proteobacteria(100)	Deltaproteobacteria(100)	Myxococcales(100)	Nannocystaceae(99)	Nannocystaceae_unclassified(99)
Otu0624	Bacteria(100)	Proteobacteria(100)	Alphaproteobacteria(100)	Rhizobiales(100)	Devosiaceae(100)	Devosia(100)
Otu0625	Bacteria(100)	Verrucomicrobia(100)	Subdivision3(100)	Subdivision3_unclassified(100)	Subdivision3_unclassified(100)	Subdivision3_unclassified(100)
Otu0626	Bacteria(100)	Bacteroidetes(100)	Chitinophagia(100)	Chitinophagales(100)	Chitinophagaceae(100)	Chitinophagaceae_unclassified(100)
Otu0627	Bacteria(100)	Proteobacteria(100)	Alphaproteobacteria(100)	Caulobacterales(97)	Caulobacterales_unclassified(97)	Caulobacterales_unclassified(97)
Otu0628	Bacteria(100)	Actinobacteria(100)	Acidimicrobiia(100)	Acidimicrobiales(100)	Iamiaceae(100)	Aquihabitans(100)
Otu0629	Bacteria(100)	Bacteroidetes(100)	Saprospiria(100)	Saprospirales(100)	Lewinellaceae(100)	Lewinella(100)
Otu0630	Bacteria(100)	Chlamydiae(100)	Chlamydiia(100)	Chlamydiales(100)	Parachlamydiaceae(100)	Parachlamydiaceae_unclassified(100)
Otu0631	Bacteria(100)	Proteobacteria(100)	Betaproteobacteria(100)	Burkholderiales(100)	Burkholderiaceae(100)	Cupriavidus(100)
Otu0632	Bacteria(100)	Proteobacteria(100)	Alphaproteobacteria(100)	Sphingomonadales(100)	Erythrobacteraceae(100)	Erythrobacter(74)
Otu0633	Bacteria(100)	Verrucomicrobia(100)	Verrucomicrobiae(100)	Verrucomicrobiales(100)	Verrucomicrobiaceae(100)	Prosthecobacter(100)
Otu0634	Bacteria(100)	Bacteroidetes(100)	Sphingobacteriia(100)	Sphingobacteriales(100)	Sphingobacteriaceae(100)	Sphingobacterium(100)
Otu0635	Bacteria(100)	Parcubacteria(100)	Parcubacteria_unclassified(100)	Parcubacteria_unclassified(100)	Parcubacteria_unclassified(100)	Parcubacteria_unclassified(100)
Otu0636	Bacteria(100)	Proteobacteria(100)	Alphaproteobacteria(100)	Rhizobiales(100)	Rhizobiales_unclassified(100)	Rhizobiales_unclassified(100)
Otu0637	Bacteria(100)	Bacteria_unclassified(100)	Bacteria_unclassified(100)	Bacteria_unclassified(100)	Bacteria_unclassified(100)	Bacteria_unclassified(100)
Otu0638	Bacteria(100)	Campilobacterota(100)	Campylobacteria(100)	Campylobacterales(100)	Nitratiruptoraceae(78)	Nitratiruptor(78)
Otu0639	Bacteria(100)	Bacteria_unclassified(100)	Bacteria_unclassified(100)	Bacteria_unclassified(100)	Bacteria_unclassified(100)	Bacteria_unclassified(100)
Otu0640	Bacteria(100)	Proteobacteria(100)	Gammaproteobacteria(100)	Gammaproteobacteria_unclassified(100)	Gammaproteobacteria_unclassified(100)	Gammaproteobacteria_unclassified(100)
Otu0641	Bacteria(100)	Bacteria_unclassified(100)	Bacteria_unclassified(100)	Bacteria_unclassified(100)	Bacteria_unclassified(100)	Bacteria_unclassified(100)
Otu0642	Bacteria(100)	Bacteroidetes(100)	Flavobacteriia(100)	Flavobacteriales(100)	Flavobacteriaceae(100)	Flavobacteriaceae_unclassified(100)
Otu0643	Bacteria(100)	Proteobacteria(100)	Gammaproteobacteria(100)	Xanthomonadales(100)	Rhodanobacteraceae(100)	Tahibacter(100)
Otu0644	Bacteria(100)	Proteobacteria(100)	Proteobacteria_unclassified(100)	Proteobacteria_unclassified(100)	Proteobacteria_unclassified(100)	Proteobacteria_unclassified(100)
Otu0645	Bacteria(100)	Bacteroidetes(100)	Flavobacteriia(100)	Flavobacteriales(100)	Flavobacteriaceae(100)	Flavobacteriaceae_unclassified(98)
Otu0646	Bacteria(100)	Proteobacteria(100)	Betaproteobacteria(100)	Betaproteobacteria_unclassified(100)	Betaproteobacteria_unclassified(100)	Betaproteobacteria_unclassified(100)
Otu0647	Bacteria(100)	Bacteroidetes(100)	Flavobacteriia(100)	Flavobacteriales(100)	Cryomorphaceae(100)	Cryomorphaceae_unclassified(100)
Otu0648	Bacteria(100)	Proteobacteria(100)	Betaproteobacteria(100)	Burkholderiales(100)	Comamonadaceae(100)	Ideonella(100)
Otu0649	Bacteria(100)	Actinobacteria(100)	Actinobacteria(100)	Micrococcales(100)	Micrococcaceae(100)	Kocuria(100)
Otu0650	Bacteria(100)	Proteobacteria(100)	Alphaproteobacteria(100)	Rhizobiales(100)	Phyllobacteriaceae(100)	Oricola(98)
Otu0651	Bacteria(100)	Proteobacteria(100)	Deltaproteobacteria(100)	Myxococcales(100)	Cystobacteraceae(100)	Cystobacteraceae_unclassified(100)
Otu0652	Bacteria(100)	Proteobacteria(100)	Alphaproteobacteria(100)	Rhizobiales(100)	Ahrensiaceae(100)	Pseudahrensia(100)
Otu0653	Bacteria(100)	Proteobacteria(100)	Betaproteobacteria(100)	Burkholderiales(100)	Oxalobacteraceae(100)	Undibacterium(100)
Otu0654	Bacteria(100)	Bacteroidetes(100)	Flavobacteriia(100)	Flavobacteriales(100)	Flavobacteriaceae(100)	Flavobacteriaceae_unclassified(100)
Otu0655	Bacteria(100)	Bacteria_unclassified(100)	Bacteria_unclassified(100)	Bacteria_unclassified(100)	Bacteria_unclassified(100)	Bacteria_unclassified(100)
Otu0656	Bacteria(100)	Actinobacteria(100)	Acidimicrobiia(100)	Acidimicrobiales(100)	Iamiaceae(100)	Aquihabitans(100)
Otu0657	Bacteria(100)	Proteobacteria(100)	Alphaproteobacteria(100)	Caulobacterales(100)	Caulobacterales_unclassified(100)	Caulobacterales_unclassified(100)
Otu0658	Bacteria(100)	Bacteria_unclassified(100)	Bacteria_unclassified(100)	Bacteria_unclassified(100)	Bacteria_unclassified(100)	Bacteria_unclassified(100)
Otu0659	Bacteria(100)	Proteobacteria(100)	Alphaproteobacteria(100)	Rhodobacterales(100)	Rhodobacteraceae(100)	Wenxinia(100)
Otu0660	Bacteria(100)	Proteobacteria(100)	Gammaproteobacteria(100)	Gammaproteobacteria_unclassified(96)	Gammaproteobacteria_unclassified(96)	Gammaproteobacteria_unclassified(96)
Otu0661	Bacteria(100)	Actinobacteria(100)	Thermoleophilia(100)	Thermoleophilia_unclassified(100)	Thermoleophilia_unclassified(100)	Thermoleophilia_unclassified(100)
Otu0662	Bacteria(100)	Bacteroidetes(100)	Flavobacteriia(100)	Flavobacteriales(100)	Flavobacteriaceae(100)	Winogradskyella(100)
Otu0663	Bacteria(100)	Proteobacteria(100)	Oligoflexia(100)	Bacteriovoracales(100)	Bacteriovoracaceae(100)	Peredibacter(100)
Otu0664	Bacteria(100)	Actinobacteria(100)	Actinobacteria(100)	Pseudonocardiales(100)	Pseudonocardiaceae(100)	Saccharomonospora(100)
Otu0665	Bacteria(100)	Actinobacteria(100)	Acidimicrobiia(100)	Acidimicrobiales(100)	Acidimicrobiales_unclassified(100)	Acidimicrobiales_unclassified(100)
Otu0666	Bacteria(100)	Proteobacteria(100)	Gammaproteobacteria(100)	Oceanospirillales(100)	Kangiellaceae(100)	Pleionea(100)
Otu0667	Bacteria(100)	Bacteroidetes(100)	Cytophagia(100)	Cytophagales(100)	Cytophagales_unclassified(100)	Cytophagales_unclassified(100)
Otu0668	Bacteria(100)	Actinobacteria(100)	Actinobacteria(100)	Sporichthyales(100)	Sporichthyaceae(100)	Longivirga(100)
Otu0669	Bacteria(100)	Bacteroidetes(100)	Saprospiria(100)	Saprospirales(100)	Saprospirales_unclassified(100)	Saprospirales_unclassified(100)
Otu0670	Bacteria(100)	Proteobacteria(100)	Gammaproteobacteria(100)	Cellvibrionales(100)	Cellvibrionaceae(100)	Halioxenophilus(100)
Otu0671	Bacteria(100)	Bacteroidetes(100)	Flavobacteriia(100)	Flavobacteriales(100)	Flavobacteriaceae(100)	Flavobacteriaceae_unclassified(100)
Otu0672	Bacteria(100)	Acidobacteria(100)	Acidobacteria_Gp10(100)	Gp10(100)	Gp10_unclassified(100)	Gp10_unclassified(100)
Otu0673	Bacteria(100)	Firmicutes(100)	Bacilli(100)	Bacillales(100)	Bacillaceae_1(100)	Bacillaceae_1_unclassified(100)
Otu0674	Bacteria(100)	Proteobacteria(100)	Alphaproteobacteria(100)	Parvularculales(100)	Parvularculaceae(100)	Marinicaulis(100)
Otu0675	Bacteria(100)	Proteobacteria(100)	Deltaproteobacteria(100)	Desulfuromonadales(100)	Geobacteraceae(100)	Geobacter(100)
Otu0676	Bacteria(100)	Verrucomicrobia(100)	Verrucomicrobiae(100)	Verrucomicrobiales(100)	Verrucomicrobiales_unclassified(100)	Verrucomicrobiales_unclassified(100)
Otu0677	Bacteria(100)	Bacteroidetes(100)	Bacteroidetes_unclassified(100)	Bacteroidetes_unclassified(100)	Bacteroidetes_unclassified(100)	Bacteroidetes_unclassified(100)
Otu0678	Bacteria(100)	Proteobacteria(100)	Alphaproteobacteria(100)	Rhizobiales(100)	Methylobacteriaceae(100)	Methylobacterium(100)
Otu0679	Bacteria(100)	Proteobacteria(100)	Betaproteobacteria(100)	Burkholderiales(100)	Comamonadaceae(100)	Polaromonas(100)
Otu0680	Bacteria(100)	Verrucomicrobia(100)	Opitutae(100)	Opitutae_unclassified(100)	Opitutae_unclassified(100)	Opitutae_unclassified(100)
Otu0681	Bacteria(100)	Actinobacteria(100)	Actinobacteria(100)	Micrococcales(100)	Microbacteriaceae(100)	Microbacteriaceae_unclassified(100)
Otu0682	Bacteria(100)	Proteobacteria(100)	Alphaproteobacteria(100)	Rhizobiales(100)	Rhizobiales_unclassified(100)	Rhizobiales_unclassified(100)
Otu0683	Bacteria(100)	Proteobacteria(100)	Betaproteobacteria(100)	Burkholderiales(100)	Burkholderiales_unclassified(100)	Burkholderiales_unclassified(100)
Otu0684	Bacteria(100)	Proteobacteria(100)	Alphaproteobacteria(100)	Alphaproteobacteria_unclassified(100)	Alphaproteobacteria_unclassified(100)	Alphaproteobacteria_unclassified(100)
Otu0685	Bacteria(100)	Bacteroidetes(100)	Flavobacteriia(100)	Flavobacteriales(100)	Weeksellaceae(100)	Chryseobacterium(100)
Otu0686	Bacteria(100)	Proteobacteria(100)	Alphaproteobacteria(100)	Rhodobacterales(100)	Rhodobacteraceae(100)	Rhodobacteraceae_unclassified(100)
Otu0687	Bacteria(100)	Proteobacteria(100)	Alphaproteobacteria(100)	Rhizobiales(100)	Rhizobiales_unclassified(100)	Rhizobiales_unclassified(100)
Otu0688	Bacteria(100)	Actinobacteria(100)	Actinobacteria(100)	Actinomycetales(100)	Actinomycetaceae(100)	Actinomyces(100)
Otu0689	Bacteria(100)	Proteobacteria(100)	Alphaproteobacteria(100)	Rhodobacterales(100)	Rhodobacteraceae(100)	Aliiroseovarius(100)
Otu0690	Bacteria(100)	Bacteroidetes(100)	Flavobacteriia(100)	Flavobacteriales(100)	Flavobacteriaceae(100)	Robiginitalea(100)
Otu0691	Bacteria(100)	Proteobacteria(100)	Betaproteobacteria(100)	Neisseriales(100)	Chromobacteriaceae(100)	Iodobacter(100)
Otu0692	Bacteria(100)	Planctomycetes(100)	Planctomycetacia(100)	Planctomycetales(100)	Isosphaeraceae(100)	Isosphaeraceae_unclassified(100)
Otu0693	Bacteria(100)	Proteobacteria(100)	Alphaproteobacteria(100)	Rhodobacterales(100)	Rhodobacteraceae(100)	Rhodobacteraceae_unclassified(100)
Otu0694	Bacteria(100)	Bacteroidetes(100)	Bacteroidetes_unclassified(100)	Bacteroidetes_unclassified(100)	Bacteroidetes_unclassified(100)	Bacteroidetes_unclassified(100)
Otu0695	Bacteria(100)	Actinobacteria(100)	Actinobacteria(100)	Mycobacteriales(100)	Nocardiaceae(100)	Rhodococcus(100)
Otu0696	Bacteria(100)	Bacteroidetes(100)	Cytophagia(100)	Cytophagales(100)	Hymenobacteraceae(100)	Adhaeribacter(100)
Otu0697	Bacteria(100)	Proteobacteria(100)	Alphaproteobacteria(100)	Caulobacterales(100)	Hyphomonadaceae(100)	Hyphomonadaceae_unclassified(100)
Otu0698	Bacteria(100)	Bacteroidetes(100)	Flavobacteriia(100)	Flavobacteriales(100)	Flavobacteriaceae(100)	Flavobacteriaceae_unclassified(100)
Otu0699	Bacteria(100)	Proteobacteria(100)	Alphaproteobacteria(100)	Rhodobacterales(100)	Rhodobacteraceae(100)	Rhodobacteraceae_unclassified(98)
Otu0700	Bacteria(100)	Proteobacteria(100)	Gammaproteobacteria(100)	Thiotrichales(100)	Francisellaceae(100)	Cysteiniphilum(100)
Otu0701	Bacteria(100)	Proteobacteria(100)	Alphaproteobacteria(100)	Caulobacterales(100)	Hyphomonadaceae(100)	Hyphomonadaceae_unclassified(86)
Otu0702	Bacteria(100)	Proteobacteria(100)	Gammaproteobacteria(100)	Aeromonadales(100)	Aeromonadaceae(100)	Aeromonas(100)
Otu0703	Bacteria(100)	Planctomycetes(100)	Planctomycetacia(100)	Planctomycetacia_unclassified(100)	Planctomycetacia_unclassified(100)	Planctomycetacia_unclassified(100)
Otu0704	Bacteria(100)	Firmicutes(100)	Clostridia(100)	Clostridiales(100)	Lachnospiraceae(100)	Lachnospiraceae_unclassified(100)
Otu0705	Bacteria(100)	Bacteria_unclassified(100)	Bacteria_unclassified(100)	Bacteria_unclassified(100)	Bacteria_unclassified(100)	Bacteria_unclassified(100)
Otu0706	Bacteria(100)	Planctomycetes(100)	Planctomycetacia(100)	Pirellulales(100)	Pirellulaceae(100)	Roseimaritima(100)
Otu0707	Bacteria(100)	Proteobacteria(100)	Alphaproteobacteria(100)	Alphaproteobacteria_unclassified(100)	Alphaproteobacteria_unclassified(100)	Alphaproteobacteria_unclassified(100)
Otu0708	Bacteria(100)	Bacteroidetes(100)	Sphingobacteriia(100)	Sphingobacteriales(100)	Sphingobacteriaceae(100)	Daejeonella(100)
Otu0709	Bacteria(100)	Proteobacteria(100)	Gammaproteobacteria(100)	Pseudomonadales(100)	Pseudomonadaceae(100)	Pseudomonas(100)
Otu0710	Bacteria(100)	Proteobacteria(100)	Alphaproteobacteria(100)	Rhodobacterales(100)	Rhodobacteraceae(100)	Rhodobacteraceae_unclassified(100)
Otu0711	Bacteria(100)	Proteobacteria(100)	Alphaproteobacteria(100)	Rhizobiales(100)	Amorphaceae(100)	Amorphus(100)
Otu0712	Bacteria(100)	Actinobacteria(100)	Actinobacteria(100)	Mycobacteriales(100)	Mycobacteriaceae(100)	Mycobacterium(100)
Otu0713	Bacteria(100)	Proteobacteria(100)	Proteobacteria_unclassified(100)	Proteobacteria_unclassified(100)	Proteobacteria_unclassified(100)	Proteobacteria_unclassified(100)
Otu0714	Bacteria(100)	Planctomycetes(100)	Planctomycetacia(100)	Planctomycetales(100)	Planctomycetaceae(100)	Planctomycetaceae_unclassified(100)
Otu0715	Bacteria(100)	Bacteria_unclassified(100)	Bacteria_unclassified(100)	Bacteria_unclassified(100)	Bacteria_unclassified(100)	Bacteria_unclassified(100)
Otu0716	Bacteria(100)	Actinobacteria(100)	Actinobacteria(100)	Pseudonocardiales(100)	Pseudonocardiaceae(100)	Pseudonocardia(100)
Otu0717	Bacteria(100)	Actinobacteria(100)	Acidimicrobiia(100)	Acidimicrobiales(100)	Acidimicrobiales_unclassified(100)	Acidimicrobiales_unclassified(100)
Otu0718	Bacteria(100)	Candidatus_Saccharibacteria(100)	Candidatus_Saccharibacteria_unclassified(100)	Candidatus_Saccharibacteria_unclassified(100)	Candidatus_Saccharibacteria_unclassified(100)	Candidatus_Saccharibacteria_unclassified(100)
Otu0719	Bacteria(100)	Proteobacteria(100)	Gammaproteobacteria(100)	Gammaproteobacteria_unclassified(100)	Gammaproteobacteria_unclassified(100)	Gammaproteobacteria_unclassified(100)
Otu0720	Bacteria(100)	Proteobacteria(100)	Betaproteobacteria(100)	Burkholderiales(100)	Oxalobacteraceae(100)	Oxalobacteraceae_unclassified(100)
Otu0721	Bacteria(100)	Proteobacteria(100)	Betaproteobacteria(100)	Burkholderiales(100)	Comamonadaceae(100)	Comamonadaceae_unclassified(100)
Otu0722	Bacteria(100)	Bacteroidetes(100)	Flavobacteriia(100)	Flavobacteriales(100)	Weeksellaceae(100)	Chryseobacterium(100)
Otu0723	Bacteria(100)	Bacteroidetes(100)	Flavobacteriia(100)	Flavobacteriales(100)	Weeksellaceae(100)	Elizabethkingia(100)
Otu0724	Bacteria(100)	Bacteroidetes(100)	Cytophagia(100)	Cytophagales(100)	Cytophagales_unclassified(100)	Cytophagales_unclassified(100)
Otu0725	Bacteria(100)	Bacteroidetes(100)	Chitinophagia(100)	Chitinophagales(100)	Chitinophagaceae(100)	Chitinophagaceae_unclassified(100)
Otu0726	Bacteria(100)	Proteobacteria(100)	Gammaproteobacteria(100)	Gammaproteobacteria_unclassified(100)	Gammaproteobacteria_unclassified(100)	Gammaproteobacteria_unclassified(100)
Otu0727	Bacteria(100)	Proteobacteria(100)	Deltaproteobacteria(100)	Myxococcales(100)	Myxococcales_unclassified(100)	Myxococcales_unclassified(100)
Otu0728	Bacteria(100)	Proteobacteria(100)	Alphaproteobacteria(100)	Rhizobiales(100)	Stappiaceae(100)	Roseibium(100)
Otu0729	Bacteria(100)	Proteobacteria(100)	Gammaproteobacteria(100)	Gammaproteobacteria_unclassified(100)	Gammaproteobacteria_unclassified(100)	Gammaproteobacteria_unclassified(100)
Otu0730	Bacteria(100)	Proteobacteria(100)	Alphaproteobacteria(100)	Rhodobacterales(100)	Rhodobacteraceae(100)	Rhodobacteraceae_unclassified(100)
Otu0731	Bacteria(100)	Proteobacteria(100)	Alphaproteobacteria(100)	Alphaproteobacteria_unclassified(100)	Alphaproteobacteria_unclassified(100)	Alphaproteobacteria_unclassified(100)
Otu0732	Bacteria(100)	Bacteroidetes(100)	Bacteroidetes_unclassified(100)	Bacteroidetes_unclassified(100)	Bacteroidetes_unclassified(100)	Bacteroidetes_unclassified(100)
Otu0733	Bacteria(100)	Planctomycetes(100)	Planctomycetacia(100)	Pirellulales(100)	Pirellulales_unclassified(100)	Pirellulales_unclassified(100)
Otu0734	Bacteria(100)	Bacteroidetes(100)	Cytophagia(100)	Cytophagales(100)	Fulvivirgaceae(100)	Fulvivirga(100)
Otu0735	Bacteria(100)	Actinobacteria(100)	Actinobacteria(100)	Actinobacteria_unclassified(100)	Actinobacteria_unclassified(100)	Actinobacteria_unclassified(100)
Otu0736	Bacteria(100)	Proteobacteria(100)	Alphaproteobacteria(100)	Sphingomonadales(100)	Sphingomonadaceae(100)	Sphingomonas(100)
Otu0737	Bacteria(100)	Bacteroidetes(100)	Cytophagia(100)	Cytophagales(100)	Cytophagaceae(100)	Dyadobacter(100)
Otu0738	Bacteria(100)	Firmicutes(100)	Bacilli(100)	Bacillales(100)	Sporolactobacillaceae(100)	Sporolactobacillaceae_unclassified(100)
Otu0739	Bacteria(100)	Proteobacteria(100)	Deltaproteobacteria(100)	Myxococcales(100)	Myxococcales_unclassified(100)	Myxococcales_unclassified(100)
Otu0740	Bacteria(100)	Bacteria_unclassified(100)	Bacteria_unclassified(100)	Bacteria_unclassified(100)	Bacteria_unclassified(100)	Bacteria_unclassified(100)
Otu0741	Bacteria(100)	Bacteroidetes(100)	Bacteroidetes_unclassified(100)	Bacteroidetes_unclassified(100)	Bacteroidetes_unclassified(100)	Bacteroidetes_unclassified(100)
Otu0742	Bacteria(100)	Proteobacteria(100)	Alphaproteobacteria(100)	Sphingomonadales(100)	Sphingomonadales_unclassified(100)	Sphingomonadales_unclassified(100)
Otu0743	Bacteria(100)	Planctomycetes(100)	Planctomycetacia(100)	Pirellulales(100)	Pirellulaceae(100)	Pirellulaceae_unclassified(100)
Otu0744	Bacteria(100)	Actinobacteria(100)	Actinobacteria(100)	Micrococcales(100)	Microbacteriaceae(100)	Microbacteriaceae_unclassified(100)
Otu0745	Bacteria(100)	Proteobacteria(100)	Gammaproteobacteria(100)	Alteromonadales(100)	Pseudoalteromonadaceae(100)	Pseudoalteromonas(100)
Otu0746	Bacteria(100)	Proteobacteria(100)	Gammaproteobacteria(100)	Chromatiales(100)	Chromatiaceae(100)	Rheinheimera(100)
Otu0747	Bacteria(100)	Proteobacteria(100)	Gammaproteobacteria(100)	Gammaproteobacteria_unclassified(100)	Gammaproteobacteria_unclassified(100)	Gammaproteobacteria_unclassified(100)
Otu0748	Bacteria(100)	Firmicutes(100)	Negativicutes(100)	Selenomonadales(100)	Sporomusaceae(100)	Sporomusaceae_unclassified(100)
Otu0749	Bacteria(100)	Actinobacteria(100)	Actinobacteria(100)	Micrococcales(100)	Micrococcaceae(100)	Micrococcus(100)
Otu0750	Bacteria(100)	Bacteria_unclassified(100)	Bacteria_unclassified(100)	Bacteria_unclassified(100)	Bacteria_unclassified(100)	Bacteria_unclassified(100)
Otu0751	Bacteria(100)	Bacteria_unclassified(100)	Bacteria_unclassified(100)	Bacteria_unclassified(100)	Bacteria_unclassified(100)	Bacteria_unclassified(100)
Otu0752	Bacteria(100)	Proteobacteria(100)	Alphaproteobacteria(100)	Caulobacterales(100)	Hyphomonadaceae(100)	Hyphomonas(100)
Otu0753	Bacteria(100)	Bacteroidetes(100)	Cytophagia(100)	Cytophagales(100)	Cytophagales_unclassified(100)	Cytophagales_unclassified(100)
Otu0754	Bacteria(100)	Proteobacteria(100)	Alphaproteobacteria(100)	Sphingomonadales(100)	Sphingomonadaceae(100)	Sphingomonas(100)
Otu0755	Bacteria(100)	Bacteroidetes(100)	Saprospiria(100)	Saprospirales(100)	Lewinellaceae(100)	Lewinella(91)
Otu0756	Bacteria(100)	Planctomycetes(100)	Planctomycetacia(100)	Pirellulales(100)	Pirellulaceae(100)	Rhodopirellula(76)
Otu0757	Bacteria(100)	Proteobacteria(100)	Gammaproteobacteria(100)	Gammaproteobacteria_unclassified(100)	Gammaproteobacteria_unclassified(100)	Gammaproteobacteria_unclassified(100)
Otu0758	Bacteria(100)	Proteobacteria(100)	Alphaproteobacteria(100)	Rhodobacterales(100)	Rhodobacteraceae(100)	Limimaricola(100)
Otu0759	Bacteria(100)	Bacteria_unclassified(100)	Bacteria_unclassified(100)	Bacteria_unclassified(100)	Bacteria_unclassified(100)	Bacteria_unclassified(100)
Otu0760	Bacteria(100)	Proteobacteria(100)	Alphaproteobacteria(100)	Rhodobacterales(100)	Rhodobacteraceae(100)	Rhodobacteraceae_unclassified(100)
Otu0761	Bacteria(100)	Fusobacteria(100)	Fusobacteriia(100)	Fusobacteriales(100)	Leptotrichiaceae(100)	Leptotrichia(100)
Otu0762	Bacteria(100)	Planctomycetes(100)	Planctomycetacia(97)	Planctomycetacia_unclassified(97)	Planctomycetacia_unclassified(97)	Planctomycetacia_unclassified(97)
Otu0763	Bacteria(100)	Proteobacteria(100)	Alphaproteobacteria(100)	Sphingomonadales(100)	Erythrobacteraceae(100)	Novosphingobium(100)
Otu0764	Bacteria(100)	Proteobacteria(100)	Alphaproteobacteria(100)	Rhizobiales(100)	Amorphaceae(100)	Acuticoccus(100)
Otu0765	Bacteria(100)	Proteobacteria(100)	Alphaproteobacteria(100)	Caulobacterales(100)	Caulobacteraceae(100)	Brevundimonas(100)
Otu0766	Bacteria(100)	Actinobacteria(100)	Acidimicrobiia(100)	Acidimicrobiales(100)	Iamiaceae(100)	Aquihabitans(100)
Otu0767	Bacteria(100)	Bacteroidetes(100)	Flavobacteriia(100)	Flavobacteriales(100)	Weeksellaceae(100)	Weeksellaceae_unclassified(100)
Otu0768	Bacteria(100)	Bacteria_unclassified(100)	Bacteria_unclassified(100)	Bacteria_unclassified(100)	Bacteria_unclassified(100)	Bacteria_unclassified(100)
Otu0769	Bacteria(100)	Proteobacteria(100)	Alphaproteobacteria(100)	Sphingomonadales(100)	Sphingosinicellaceae(100)	Polymorphobacter(100)
Otu0770	Bacteria(100)	Bacteroidetes(100)	Sphingobacteriia(100)	Sphingobacteriales(100)	Sphingobacteriaceae(100)	Pedobacter(100)
Otu0771	Bacteria(100)	Proteobacteria(100)	Gammaproteobacteria(100)	Alteromonadales(100)	Alteromonadales_unclassified(100)	Alteromonadales_unclassified(100)
Otu0772	Bacteria(100)	Actinobacteria(100)	Actinobacteria(100)	Mycobacteriales(100)	Corynebacteriaceae(100)	Corynebacterium(100)
Otu0773	Bacteria(100)	Chlamydiae(100)	Chlamydiia(100)	Chlamydiales(100)	Chlamydiales_unclassified(100)	Chlamydiales_unclassified(100)
Otu0774	Bacteria(100)	Bacteria_unclassified(100)	Bacteria_unclassified(100)	Bacteria_unclassified(100)	Bacteria_unclassified(100)	Bacteria_unclassified(100)
Otu0775	Bacteria(100)	Proteobacteria(100)	Gammaproteobacteria(100)	Nevskiales(100)	Salinisphaeraceae(100)	Salinisphaera(100)
Otu0776	Bacteria(100)	Bacteroidetes(100)	Chitinophagia(100)	Chitinophagales(100)	Chitinophagaceae(100)	Chitinophagaceae_unclassified(100)
Otu0777	Bacteria(100)	Proteobacteria(100)	Gammaproteobacteria(100)	Alteromonadales(100)	Pseudoalteromonadaceae(100)	Pseudoalteromonas(100)
Otu0778	Bacteria(100)	Actinobacteria(100)	Actinobacteria(100)	Micrococcales(100)	Microbacteriaceae(100)	Microbacteriaceae_unclassified(100)
Otu0779	Bacteria(100)	Acidobacteria(100)	Acidobacteria_Gp3(100)	Bryobacter(100)	Bryobacter_unclassified(100)	Bryobacter_unclassified(100)
Otu0780	Bacteria(100)	Bacteroidetes(100)	Sphingobacteriia(100)	Sphingobacteriales(100)	Sphingobacteriaceae(100)	Pedobacter(100)
Otu0781	Bacteria(100)	Bacteria_unclassified(100)	Bacteria_unclassified(100)	Bacteria_unclassified(100)	Bacteria_unclassified(100)	Bacteria_unclassified(100)
Otu0782	Bacteria(100)	Bacteria_unclassified(100)	Bacteria_unclassified(100)	Bacteria_unclassified(100)	Bacteria_unclassified(100)	Bacteria_unclassified(100)
Otu0783	Bacteria(100)	Proteobacteria(100)	Gammaproteobacteria(100)	Gammaproteobacteria_unclassified(100)	Gammaproteobacteria_unclassified(100)	Gammaproteobacteria_unclassified(100)
Otu0784	Bacteria(100)	Proteobacteria(100)	Gammaproteobacteria(100)	Gammaproteobacteria_unclassified(100)	Gammaproteobacteria_unclassified(100)	Gammaproteobacteria_unclassified(100)
Otu0785	Bacteria(100)	Proteobacteria(100)	Betaproteobacteria(100)	Neisseriales(100)	Chromobacteriaceae(100)	Vogesella(100)
Otu0786	Bacteria(100)	Proteobacteria(100)	Alphaproteobacteria(100)	Rhodospirillales(100)	Thalassospiraceae(100)	Thalassospira(100)
Otu0787	Bacteria(100)	Planctomycetes(100)	Planctomycetacia(100)	Planctomycetales(100)	Gemmataceae(100)	Gemmataceae_unclassified(100)
Otu0788	Bacteria(100)	Chlamydiae(100)	Chlamydiia(100)	Chlamydiales(100)	Chlamydiales_unclassified(97)	Chlamydiales_unclassified(97)
Otu0789	Bacteria(100)	Proteobacteria(100)	Gammaproteobacteria(100)	Gammaproteobacteria_unclassified(100)	Gammaproteobacteria_unclassified(100)	Gammaproteobacteria_unclassified(100)
Otu0790	Bacteria(100)	Proteobacteria(100)	Betaproteobacteria(100)	Burkholderiales(100)	Oxalobacteraceae(100)	Massilia(100)
Otu0791	Bacteria(100)	Proteobacteria(100)	Proteobacteria_unclassified(90)	Proteobacteria_unclassified(90)	Proteobacteria_unclassified(90)	Proteobacteria_unclassified(90)
Otu0792	Bacteria(100)	Candidatus_Saccharibacteria(100)	Candidatus_Saccharibacteria_unclassified(100)	Candidatus_Saccharibacteria_unclassified(100)	Candidatus_Saccharibacteria_unclassified(100)	Candidatus_Saccharibacteria_unclassified(100)
Otu0793	Bacteria(100)	Proteobacteria(100)	Alphaproteobacteria(100)	Rhodobacterales(100)	Rhodobacteraceae(100)	Rhodobacteraceae_unclassified(100)
Otu0794	Bacteria(100)	Actinobacteria(100)	Actinobacteria(100)	Pseudonocardiales(100)	Pseudonocardiaceae(100)	Amycolatopsis(100)
Otu0795	Bacteria(100)	Bacteria_unclassified(100)	Bacteria_unclassified(100)	Bacteria_unclassified(100)	Bacteria_unclassified(100)	Bacteria_unclassified(100)
Otu0796	Bacteria(100)	Proteobacteria(100)	Gammaproteobacteria(100)	Arenicellales(100)	Arenicellaceae(100)	Arenicella(97)
Otu0797	Bacteria(100)	Proteobacteria(100)	Alphaproteobacteria(100)	Sphingomonadales(100)	Erythrobacteraceae(100)	Erythrobacteraceae_unclassified(100)
Otu0798	Bacteria(100)	Bacteroidetes(100)	Chitinophagia(100)	Chitinophagales(100)	Chitinophagaceae(100)	Chitinophagaceae_unclassified(100)
Otu0799	Bacteria(100)	Gemmatimonadetes(100)	Gemmatimonadetes(100)	Gemmatimonadales(100)	Gemmatimonadaceae(100)	Gemmatimonas(100)
Otu0800	Bacteria(100)	Acidobacteria(100)	Blastocatellia(100)	Blastocatellales(100)	Blastocatellaceae(100)	Blastocatellaceae_unclassified(100)
Otu0801	Bacteria(100)	Chlamydiae(100)	Chlamydiia(100)	Chlamydiales(100)	Simkaniaceae(100)	Simkania(100)
Otu0802	Bacteria(100)	Proteobacteria(100)	Gammaproteobacteria(100)	Alteromonadales(100)	Idiomarinaceae(100)	Idiomarina(100)
Otu0803	Bacteria(100)	Proteobacteria(100)	Proteobacteria_unclassified(100)	Proteobacteria_unclassified(100)	Proteobacteria_unclassified(100)	Proteobacteria_unclassified(100)
Otu0804	Bacteria(100)	Proteobacteria(100)	Alphaproteobacteria(100)	Alphaproteobacteria_unclassified(100)	Alphaproteobacteria_unclassified(100)	Alphaproteobacteria_unclassified(100)
Otu0805	Bacteria(100)	Proteobacteria(100)	Alphaproteobacteria(100)	Rhodobacterales(100)	Rhodobacteraceae(100)	Rubellimicrobium(100)
Otu0806	Bacteria(100)	Proteobacteria(100)	Proteobacteria_unclassified(100)	Proteobacteria_unclassified(100)	Proteobacteria_unclassified(100)	Proteobacteria_unclassified(100)
Otu0807	Bacteria(100)	Proteobacteria(100)	Proteobacteria_unclassified(100)	Proteobacteria_unclassified(100)	Proteobacteria_unclassified(100)	Proteobacteria_unclassified(100)
Otu0808	Bacteria(100)	Bacteria_unclassified(100)	Bacteria_unclassified(100)	Bacteria_unclassified(100)	Bacteria_unclassified(100)	Bacteria_unclassified(100)
Otu0809	Bacteria(100)	Proteobacteria(100)	Alphaproteobacteria(100)	Sphingomonadales(100)	Sphingomonadaceae(100)	Blastomonas(77)
Otu0810	Bacteria(100)	Actinobacteria(100)	Actinobacteria(100)	Mycobacteriales(100)	Corynebacteriaceae(100)	Corynebacterium(100)
Otu0811	Bacteria(100)	Planctomycetes(100)	Planctomycetacia(100)	Planctomycetales(100)	Gemmataceae(100)	Gemmata(100)
Otu0812	Bacteria(100)	Firmicutes(100)	Clostridia(100)	Clostridiales(100)	Peptococcaceae_1(100)	Desulfosporosinus(100)
Otu0813	Bacteria(100)	Bacteria_unclassified(100)	Bacteria_unclassified(100)	Bacteria_unclassified(100)	Bacteria_unclassified(100)	Bacteria_unclassified(100)
Otu0814	Bacteria(100)	Bacteroidetes(100)	Flavobacteriia(100)	Flavobacteriales(100)	Flavobacteriaceae(100)	Flavobacteriaceae_unclassified(100)
Otu0815	Bacteria(100)	Proteobacteria(93)	Proteobacteria_unclassified(93)	Proteobacteria_unclassified(93)	Proteobacteria_unclassified(93)	Proteobacteria_unclassified(93)
Otu0816	Bacteria(100)	Bacteroidetes(100)	Chitinophagia(100)	Chitinophagales(100)	Chitinophagaceae(100)	Chitinophagaceae_unclassified(100)
Otu0817	Bacteria(100)	Candidatus_Saccharibacteria(100)	Candidatus_Saccharibacteria_unclassified(100)	Candidatus_Saccharibacteria_unclassified(100)	Candidatus_Saccharibacteria_unclassified(100)	Candidatus_Saccharibacteria_unclassified(100)
Otu0818	Bacteria(100)	Bacteroidetes(100)	Bacteroidetes_unclassified(100)	Bacteroidetes_unclassified(100)	Bacteroidetes_unclassified(100)	Bacteroidetes_unclassified(100)
Otu0819	Bacteria(100)	Proteobacteria(52)	Proteobacteria_unclassified(52)	Proteobacteria_unclassified(52)	Proteobacteria_unclassified(52)	Proteobacteria_unclassified(52)
Otu0820	Bacteria(100)	Firmicutes(100)	Clostridia(100)	Clostridiales(100)	Clostridiales_unclassified(100)	Clostridiales_unclassified(100)
Otu0821	Bacteria(100)	Bacteria_unclassified(100)	Bacteria_unclassified(100)	Bacteria_unclassified(100)	Bacteria_unclassified(100)	Bacteria_unclassified(100)
Otu0822	Bacteria(100)	Proteobacteria(100)	Alphaproteobacteria(100)	Rhodospirillales(100)	Thalassospiraceae(100)	Thalassospira(100)
Otu0823	Bacteria(100)	Proteobacteria(100)	Alphaproteobacteria(100)	Rhodobacterales(100)	Rhodobacteraceae(100)	Limimaricola(92)
Otu0824	Bacteria(100)	Bacteroidetes(100)	Bacteroidia(100)	Bacteroidales(100)	Paludibacteraceae(100)	Paludibacter(100)
Otu0825	Bacteria(100)	Bacteroidetes(100)	Flavobacteriia(100)	Flavobacteriales(100)	Flavobacteriaceae(100)	Flavobacteriaceae_unclassified(100)
Otu0826	Bacteria(100)	Firmicutes(100)	Clostridia(100)	Clostridiales(100)	Clostridiaceae_1(100)	Clostridiaceae_1_unclassified(100)
Otu0827	Bacteria(100)	Proteobacteria(100)	Alphaproteobacteria(100)	Rhizobiales(100)	Phyllobacteriaceae(100)	Mesorhizobium(100)
Otu0828	Bacteria(100)	Proteobacteria(100)	Alphaproteobacteria(100)	Alphaproteobacteria_unclassified(100)	Alphaproteobacteria_unclassified(100)	Alphaproteobacteria_unclassified(100)
Otu0829	Bacteria(100)	Proteobacteria(100)	Alphaproteobacteria(100)	Caulobacterales(100)	Hyphomonadaceae(100)	Hyphomonadaceae_unclassified(100)
Otu0830	Bacteria(100)	Proteobacteria(100)	Alphaproteobacteria(100)	Rhizobiales(100)	Rhizobiales_unclassified(100)	Rhizobiales_unclassified(100)
Otu0831	Bacteria(100)	Proteobacteria(100)	Gammaproteobacteria(100)	Xanthomonadales(100)	Xanthomonadaceae(100)	Xanthomonadaceae_unclassified(100)
Otu0832	Bacteria(100)	Bacteria_unclassified(100)	Bacteria_unclassified(100)	Bacteria_unclassified(100)	Bacteria_unclassified(100)	Bacteria_unclassified(100)
Otu0833	Bacteria(100)	Bacteria_unclassified(100)	Bacteria_unclassified(100)	Bacteria_unclassified(100)	Bacteria_unclassified(100)	Bacteria_unclassified(100)
Otu0834	Bacteria(100)	Proteobacteria(100)	Alphaproteobacteria(100)	Caulobacterales(100)	Hyphomonadaceae(100)	Asprobacter(100)
Otu0835	Bacteria(100)	Proteobacteria(100)	Alphaproteobacteria(100)	Alphaproteobacteria_unclassified(100)	Alphaproteobacteria_unclassified(100)	Alphaproteobacteria_unclassified(100)
Otu0836	Bacteria(100)	Proteobacteria(100)	Alphaproteobacteria(100)	Rhodobacterales(100)	Rhodobacteraceae(100)	Amaricoccus(100)
Otu0837	Bacteria(100)	Planctomycetes(100)	Planctomycetacia(71)	Planctomycetacia_unclassified(71)	Planctomycetacia_unclassified(71)	Planctomycetacia_unclassified(71)
Otu0838	Bacteria(100)	Chlamydiae(100)	Chlamydiia(100)	Chlamydiales(100)	Parachlamydiaceae(100)	Parachlamydiaceae_unclassified(100)
Otu0839	Bacteria(100)	Proteobacteria(100)	Betaproteobacteria(100)	Burkholderiales(100)	Comamonadaceae(100)	Curvibacter(96)
Otu0840	Bacteria(100)	Actinobacteria(100)	Actinobacteria(100)	Micrococcales(100)	Microbacteriaceae(100)	Microbacteriaceae_unclassified(100)
Otu0841	Bacteria(100)	Proteobacteria(100)	Alphaproteobacteria(100)	Rhizobiales(100)	Amorphaceae(100)	Acuticoccus(100)
Otu0842	Bacteria(100)	Actinobacteria(100)	Actinobacteria(100)	Sporichthyales(100)	Sporichthyaceae(100)	Longivirga(100)
Otu0843	Bacteria(100)	Bacteria_unclassified(100)	Bacteria_unclassified(100)	Bacteria_unclassified(100)	Bacteria_unclassified(100)	Bacteria_unclassified(100)
Otu0844	Bacteria(100)	Proteobacteria(100)	Alphaproteobacteria(100)	Rhodobacterales(100)	Rhodobacteraceae(100)	Rhodobacteraceae_unclassified(100)
Otu0845	Bacteria(100)	Proteobacteria(100)	Gammaproteobacteria(100)	Gammaproteobacteria_unclassified(100)	Gammaproteobacteria_unclassified(100)	Gammaproteobacteria_unclassified(100)
Otu0846	Bacteria(100)	Proteobacteria(100)	Gammaproteobacteria(100)	Gammaproteobacteria_unclassified(100)	Gammaproteobacteria_unclassified(100)	Gammaproteobacteria_unclassified(100)
Otu0847	Bacteria(100)	Proteobacteria(100)	Alphaproteobacteria(100)	Alphaproteobacteria_unclassified(100)	Alphaproteobacteria_unclassified(100)	Alphaproteobacteria_unclassified(100)
Otu0848	Bacteria(100)	Bacteria_unclassified(100)	Bacteria_unclassified(100)	Bacteria_unclassified(100)	Bacteria_unclassified(100)	Bacteria_unclassified(100)
Otu0849	Bacteria(100)	Proteobacteria(100)	Gammaproteobacteria(100)	Alteromonadales(100)	Alteromonadaceae(100)	Marinobacter(100)
Otu0850	Bacteria(100)	Chlamydiae(100)	Chlamydiia(100)	Chlamydiales(100)	Chlamydiales_unclassified(100)	Chlamydiales_unclassified(100)
Otu0851	Bacteria(100)	Bacteroidetes(100)	Flavobacteriia(100)	Flavobacteriales(100)	Flavobacteriaceae(100)	Kordia(100)
Otu0852	Bacteria(100)	Proteobacteria(100)	Alphaproteobacteria(100)	Rhodobacterales(100)	Rhodobacteraceae(100)	Gemmobacter(100)
Otu0853	Bacteria(100)	Bacteria_unclassified(100)	Bacteria_unclassified(100)	Bacteria_unclassified(100)	Bacteria_unclassified(100)	Bacteria_unclassified(100)
Otu0854	Bacteria(100)	Bacteroidetes(100)	Bacteroidetes_unclassified(100)	Bacteroidetes_unclassified(100)	Bacteroidetes_unclassified(100)	Bacteroidetes_unclassified(100)
Otu0855	Bacteria(100)	Proteobacteria(100)	Alphaproteobacteria(100)	Rhodobacterales(100)	Rhodobacteraceae(100)	Rhodobacteraceae_unclassified(100)
Otu0856	Bacteria(100)	Chloroflexi(100)	Chloroflexi_unclassified(100)	Chloroflexi_unclassified(100)	Chloroflexi_unclassified(100)	Chloroflexi_unclassified(100)
Otu0857	Bacteria(100)	Proteobacteria(100)	Alphaproteobacteria(100)	Parvularculales(100)	Parvularculaceae(100)	Parvularculaceae_unclassified(100)
Otu0858	Bacteria(100)	Proteobacteria(100)	Gammaproteobacteria(100)	Nevskiales(100)	Salinisphaeraceae(100)	Salinisphaera(100)
Otu0859	Bacteria(100)	Proteobacteria(100)	Betaproteobacteria(100)	Burkholderiales(100)	Burkholderiaceae(100)	Polynucleobacter(100)
Otu0860	Bacteria(100)	Proteobacteria(100)	Betaproteobacteria(100)	Burkholderiales(100)	Comamonadaceae(100)	Curvibacter(100)
Otu0861	Bacteria(100)	Proteobacteria(100)	Deltaproteobacteria(100)	Myxococcales(100)	Myxococcales_unclassified(100)	Myxococcales_unclassified(100)
Otu0862	Bacteria(100)	Planctomycetes(100)	Planctomycetes_unclassified(100)	Planctomycetes_unclassified(100)	Planctomycetes_unclassified(100)	Planctomycetes_unclassified(100)
Otu0863	Bacteria(100)	Bacteria_unclassified(100)	Bacteria_unclassified(100)	Bacteria_unclassified(100)	Bacteria_unclassified(100)	Bacteria_unclassified(100)
Otu0864	Bacteria(100)	Actinobacteria(100)	Actinobacteria(100)	Micrococcales(100)	Microbacteriaceae(87)	Microbacteriaceae_unclassified(87)
Otu0865	Bacteria(100)	Proteobacteria(100)	Deltaproteobacteria(100)	Bdellovibrionales(100)	Bdellovibrionaceae(100)	Bdellovibrio(100)
Otu0866	Bacteria(100)	Bacteria_unclassified(100)	Bacteria_unclassified(100)	Bacteria_unclassified(100)	Bacteria_unclassified(100)	Bacteria_unclassified(100)
Otu0867	Bacteria(100)	Bacteria_unclassified(100)	Bacteria_unclassified(100)	Bacteria_unclassified(100)	Bacteria_unclassified(100)	Bacteria_unclassified(100)
Otu0868	Bacteria(100)	Bacteria_unclassified(100)	Bacteria_unclassified(100)	Bacteria_unclassified(100)	Bacteria_unclassified(100)	Bacteria_unclassified(100)
Otu0869	Bacteria(100)	Proteobacteria(62)	Proteobacteria_unclassified(62)	Proteobacteria_unclassified(62)	Proteobacteria_unclassified(62)	Proteobacteria_unclassified(62)
Otu0870	Bacteria(100)	Bacteria_unclassified(100)	Bacteria_unclassified(100)	Bacteria_unclassified(100)	Bacteria_unclassified(100)	Bacteria_unclassified(100)
Otu0871	Bacteria(100)	Bacteria_unclassified(100)	Bacteria_unclassified(100)	Bacteria_unclassified(100)	Bacteria_unclassified(100)	Bacteria_unclassified(100)
Otu0872	Bacteria(100)	Bacteroidetes(100)	Cytophagia(100)	Cytophagales(100)	Cytophagaceae(100)	Cytophagaceae_unclassified(100)
Otu0873	Bacteria(100)	Proteobacteria(100)	Gammaproteobacteria(100)	Gammaproteobacteria_unclassified(100)	Gammaproteobacteria_unclassified(100)	Gammaproteobacteria_unclassified(100)
Otu0874	Bacteria(100)	Proteobacteria(100)	Oligoflexia(100)	Bacteriovoracales(100)	Bacteriovoracaceae(100)	Peredibacter(100)
Otu0875	Bacteria(100)	Planctomycetes(100)	Planctomycetacia(100)	Planctomycetales(100)	Gemmataceae(100)	Gemmataceae_unclassified(100)
Otu0876	Bacteria(100)	Bacteroidetes(100)	Bacteroidia(100)	Bacteroidales(100)	Porphyromonadaceae(100)	Porphyromonas(100)
Otu0877	Bacteria(100)	Proteobacteria(100)	Betaproteobacteria(100)	Burkholderiales(100)	Oxalobacteraceae(100)	Massilia(100)
Otu0878	Bacteria(100)	Proteobacteria(100)	Gammaproteobacteria(95)	Gammaproteobacteria_unclassified(95)	Gammaproteobacteria_unclassified(95)	Gammaproteobacteria_unclassified(95)
Otu0879	Bacteria(100)	Proteobacteria(100)	Alphaproteobacteria(100)	Rhodobacterales(100)	Rhodobacteraceae(100)	Rhodobacteraceae_unclassified(100)
Otu0880	Bacteria(100)	Bacteria_unclassified(100)	Bacteria_unclassified(100)	Bacteria_unclassified(100)	Bacteria_unclassified(100)	Bacteria_unclassified(100)
Otu0881	Bacteria(100)	Bacteria_unclassified(100)	Bacteria_unclassified(100)	Bacteria_unclassified(100)	Bacteria_unclassified(100)	Bacteria_unclassified(100)
Otu0882	Bacteria(100)	Proteobacteria(100)	Alphaproteobacteria(100)	Rhodobacterales(100)	Rhodobacteraceae(100)	Rhodobacteraceae_unclassified(100)
Otu0883	Bacteria(100)	Bacteroidetes(100)	Bacteroidetes_unclassified(100)	Bacteroidetes_unclassified(100)	Bacteroidetes_unclassified(100)	Bacteroidetes_unclassified(100)
Otu0884	Bacteria(100)	Bacteria_unclassified(100)	Bacteria_unclassified(100)	Bacteria_unclassified(100)	Bacteria_unclassified(100)	Bacteria_unclassified(100)
Otu0885	Bacteria(100)	Bacteria_unclassified(100)	Bacteria_unclassified(100)	Bacteria_unclassified(100)	Bacteria_unclassified(100)	Bacteria_unclassified(100)
Otu0886	Bacteria(100)	Bacteria_unclassified(100)	Bacteria_unclassified(100)	Bacteria_unclassified(100)	Bacteria_unclassified(100)	Bacteria_unclassified(100)
Otu0887	Bacteria(100)	Bacteria_unclassified(100)	Bacteria_unclassified(100)	Bacteria_unclassified(100)	Bacteria_unclassified(100)	Bacteria_unclassified(100)
Otu0888	Bacteria(100)	Proteobacteria(100)	Deltaproteobacteria(100)	Myxococcales(100)	Sandaracinaceae(100)	Sandaracinus(100)
Otu0889	Bacteria(100)	Proteobacteria(85)	Proteobacteria_unclassified(85)	Proteobacteria_unclassified(85)	Proteobacteria_unclassified(85)	Proteobacteria_unclassified(85)
Otu0890	Bacteria(100)	Spirochaetes(100)	Spirochaetia(100)	Spirochaetales(100)	Leptospiraceae(100)	Leptonema(100)
Otu0891	Bacteria(100)	Bacteria_unclassified(100)	Bacteria_unclassified(100)	Bacteria_unclassified(100)	Bacteria_unclassified(100)	Bacteria_unclassified(100)
Otu0892	Bacteria(100)	Proteobacteria(100)	Gammaproteobacteria(100)	Pasteurellales(100)	Pasteurellaceae(100)	Haemophilus(100)
Otu0893	Bacteria(100)	Bacteria_unclassified(100)	Bacteria_unclassified(100)	Bacteria_unclassified(100)	Bacteria_unclassified(100)	Bacteria_unclassified(100)
Otu0894	Bacteria(100)	Firmicutes(100)	Negativicutes(100)	Negativicutes_unclassified(100)	Negativicutes_unclassified(100)	Negativicutes_unclassified(100)
Otu0895	Bacteria(100)	Planctomycetes(100)	Planctomycetacia(100)	Pirellulales(100)	Pirellulales_unclassified(100)	Pirellulales_unclassified(100)
Otu0896	Bacteria(100)	Planctomycetes(100)	Planctomycetacia(100)	Planctomycetales(100)	Gemmataceae(100)	Gemmataceae_unclassified(100)
Otu0897	Bacteria(100)	Bacteroidetes(100)	Cytophagia(100)	Cytophagales(100)	Flammeovirgaceae(100)	Imperialibacter(95)
Otu0898	Bacteria(100)	Proteobacteria(100)	Gammaproteobacteria(100)	Alteromonadales(100)	Pseudoalteromonadaceae(100)	Pseudoalteromonas(100)
Otu0899	Bacteria(100)	Actinobacteria(100)	Actinobacteria(100)	Mycobacteriales(100)	Dietziaceae(100)	Dietzia(100)
Otu0900	Bacteria(100)	Bacteria_unclassified(95)	Bacteria_unclassified(95)	Bacteria_unclassified(95)	Bacteria_unclassified(95)	Bacteria_unclassified(95)
Otu0901	Bacteria(100)	Actinobacteria(100)	Actinobacteria(100)	Micrococcales(100)	Micrococcaceae(100)	Micrococcaceae_unclassified(95)
Otu0902	Bacteria(100)	Bacteroidetes(100)	Flavobacteriia(100)	Flavobacteriales(100)	Weeksellaceae(100)	Chryseobacterium(100)
Otu0903	Bacteria(100)	Proteobacteria(100)	Alphaproteobacteria(100)	Alphaproteobacteria_unclassified(100)	Alphaproteobacteria_unclassified(100)	Alphaproteobacteria_unclassified(100)
Otu0904	Bacteria(100)	Firmicutes(100)	Clostridia(100)	Clostridiales(100)	Peptoniphilaceae(100)	Anaerococcus(100)
Otu0905	Bacteria(100)	Cyanobacteria/Chloroplast(100)	Cyanobacteria(100)	Family_I(100)	Family_I_unclassified(100)	Family_I_unclassified(100)
Otu0906	Bacteria(100)	Proteobacteria(100)	Proteobacteria_unclassified(100)	Proteobacteria_unclassified(100)	Proteobacteria_unclassified(100)	Proteobacteria_unclassified(100)
Otu0907	Bacteria(100)	Candidatus_Saccharibacteria(100)	Candidatus_Saccharibacteria_unclassified(100)	Candidatus_Saccharibacteria_unclassified(100)	Candidatus_Saccharibacteria_unclassified(100)	Candidatus_Saccharibacteria_unclassified(100)
Otu0908	Bacteria(100)	Proteobacteria(100)	Alphaproteobacteria(100)	Rhodospirillales(100)	Thalassospiraceae(100)	Thalassospira(100)
Otu0909	Bacteria(100)	Verrucomicrobia(100)	Verrucomicrobiae(100)	Verrucomicrobiales(100)	Verrucomicrobiales_unclassified(100)	Verrucomicrobiales_unclassified(100)
Otu0910	Bacteria(100)	Proteobacteria(100)	Gammaproteobacteria(100)	Gammaproteobacteria_unclassified(100)	Gammaproteobacteria_unclassified(100)	Gammaproteobacteria_unclassified(100)
Otu0911	Bacteria(100)	Bacteria_unclassified(100)	Bacteria_unclassified(100)	Bacteria_unclassified(100)	Bacteria_unclassified(100)	Bacteria_unclassified(100)
Otu0912	Bacteria(100)	Bacteroidetes(100)	Bacteroidetes_unclassified(100)	Bacteroidetes_unclassified(100)	Bacteroidetes_unclassified(100)	Bacteroidetes_unclassified(100)
Otu0913	Bacteria(100)	Proteobacteria(100)	Alphaproteobacteria(100)	Rickettsiales(100)	Rickettsiaceae(100)	Rickettsiaceae_unclassified(100)
Otu0914	Bacteria(100)	Planctomycetes(100)	Planctomycetacia(100)	Pirellulales(100)	Pirellulales_unclassified(100)	Pirellulales_unclassified(100)
Otu0915	Bacteria(100)	Proteobacteria(100)	Alphaproteobacteria(100)	Rhodobacterales(100)	Rhodobacteraceae(100)	Limimaricola(100)
Otu0916	Bacteria(100)	Proteobacteria(100)	Gammaproteobacteria(100)	Pseudomonadales(83)	Pseudomonadaceae(83)	Pseudomonas(83)
Otu0917	Bacteria(100)	Proteobacteria(100)	Alphaproteobacteria(100)	Caulobacterales(100)	Hyphomonadaceae(100)	Hyphomonadaceae_unclassified(100)
Otu0918	Bacteria(100)	Proteobacteria(100)	Betaproteobacteria(100)	Burkholderiales(100)	Comamonadaceae(100)	Curvibacter(100)
Otu0919	Bacteria(100)	Acidobacteria(100)	Blastocatellia(100)	Blastocatellales(100)	Blastocatellaceae(100)	Stenotrophobacter(100)
Otu0920	Bacteria(100)	Bacteria_unclassified(100)	Bacteria_unclassified(100)	Bacteria_unclassified(100)	Bacteria_unclassified(100)	Bacteria_unclassified(100)
Otu0921	Bacteria(100)	Proteobacteria(100)	Alphaproteobacteria(100)	Rhodobacterales(100)	Rhodobacteraceae(100)	Rhodobacteraceae_unclassified(100)
Otu0922	Bacteria(100)	Actinobacteria(100)	Actinobacteria(100)	Streptosporangiales(100)	Thermomonosporaceae(100)	Thermomonosporaceae_unclassified(100)
Otu0923	Bacteria(100)	Bacteria_unclassified(83)	Bacteria_unclassified(83)	Bacteria_unclassified(83)	Bacteria_unclassified(83)	Bacteria_unclassified(83)
Otu0924	Bacteria(100)	Proteobacteria(100)	Gammaproteobacteria(100)	Gammaproteobacteria_unclassified(100)	Gammaproteobacteria_unclassified(100)	Gammaproteobacteria_unclassified(100)
Otu0925	Bacteria(100)	Proteobacteria(100)	Gammaproteobacteria(100)	Xanthomonadales(100)	Xanthomonadaceae(100)	Pseudoxanthomonas(100)
Otu0926	Bacteria(100)	Proteobacteria(100)	Alphaproteobacteria(100)	Caulobacterales(100)	Hyphomonadaceae(100)	Hyphomonadaceae_unclassified(100)
Otu0927	Bacteria(100)	Bacteria_unclassified(100)	Bacteria_unclassified(100)	Bacteria_unclassified(100)	Bacteria_unclassified(100)	Bacteria_unclassified(100)
Otu0928	Bacteria(100)	Proteobacteria(100)	Gammaproteobacteria(100)	Alteromonadales(100)	Alteromonadaceae(100)	Alteromonadaceae_unclassified(94)
Otu0929	Bacteria(100)	Proteobacteria(100)	Gammaproteobacteria(100)	Pseudomonadales(100)	Pseudomonadaceae(100)	Pseudomonas(82)
Otu0930	Bacteria(100)	Cyanobacteria/Chloroplast(100)	Cyanobacteria(100)	Cyanobacteria_unclassified(100)	Cyanobacteria_unclassified(100)	Cyanobacteria_unclassified(100)
Otu0931	Bacteria(100)	Proteobacteria(100)	Gammaproteobacteria(100)	Alteromonadales(100)	Shewanellaceae(100)	Shewanella(100)
Otu0932	Bacteria(100)	Actinobacteria(100)	Actinobacteria(100)	Geodermatophilales(100)	Geodermatophilaceae(100)	Klenkia(100)
Otu0933	Bacteria(100)	Proteobacteria(100)	Alphaproteobacteria(100)	Sphingomonadales(100)	Sphingomonadaceae(100)	Sphingomonas(100)
Otu0934	Bacteria(100)	Proteobacteria(100)	Alphaproteobacteria(100)	Sphingomonadales(100)	Sphingomonadaceae(100)	Sphingomonas(100)
Otu0935	Bacteria(100)	Bacteria_unclassified(100)	Bacteria_unclassified(100)	Bacteria_unclassified(100)	Bacteria_unclassified(100)	Bacteria_unclassified(100)
Otu0936	Bacteria(100)	Planctomycetes(100)	Planctomycetes_unclassified(100)	Planctomycetes_unclassified(100)	Planctomycetes_unclassified(100)	Planctomycetes_unclassified(100)
Otu0937	Bacteria(100)	Proteobacteria(100)	Alphaproteobacteria(100)	Rhizobiales(100)	Phyllobacteriaceae(100)	Nitratireductor(100)
Otu0938	Bacteria(100)	Bacteria_unclassified(100)	Bacteria_unclassified(100)	Bacteria_unclassified(100)	Bacteria_unclassified(100)	Bacteria_unclassified(100)
Otu0939	Bacteria(100)	Proteobacteria(100)	Gammaproteobacteria(100)	Alteromonadales(100)	Alteromonadaceae(100)	Marisediminitalea(100)
Otu0940	Bacteria(100)	Proteobacteria(100)	Betaproteobacteria(100)	Betaproteobacteria_incertae_sedis(100)	Casimicrobiaceae(100)	Casimicrobium(100)
Otu0941	Bacteria(100)	Proteobacteria(100)	Alphaproteobacteria(100)	Rhodospirillales(100)	Thalassospiraceae(100)	Thalassospira(100)
Otu0942	Bacteria(100)	Bacteroidetes(100)	Bacteroidetes_unclassified(100)	Bacteroidetes_unclassified(100)	Bacteroidetes_unclassified(100)	Bacteroidetes_unclassified(100)
Otu0943	Bacteria(100)	Bacteroidetes(100)	Cytophagia(100)	Cytophagales(100)	Cytophagales_unclassified(100)	Cytophagales_unclassified(100)
Otu0944	Bacteria(100)	Parcubacteria(100)	Parcubacteria_unclassified(100)	Parcubacteria_unclassified(100)	Parcubacteria_unclassified(100)	Parcubacteria_unclassified(100)
Otu0945	Bacteria(100)	Planctomycetes(100)	Planctomycetacia(100)	Pirellulales(100)	Pirellulaceae(100)	Rhodopirellula(100)
Otu0946	Bacteria(100)	Planctomycetes(79)	Planctomycetacia(72)	Planctomycetacia_unclassified(72)	Planctomycetacia_unclassified(72)	Planctomycetacia_unclassified(72)
Otu0947	Bacteria(100)	Bacteroidetes(100)	Bacteroidetes_unclassified(100)	Bacteroidetes_unclassified(100)	Bacteroidetes_unclassified(100)	Bacteroidetes_unclassified(100)
Otu0948	Bacteria(100)	Acidobacteria(100)	Blastocatellia(100)	Blastocatellales(100)	Blastocatellaceae(100)	Stenotrophobacter(100)
Otu0949	Bacteria(100)	Proteobacteria(100)	Alphaproteobacteria(100)	Rhizobiales(100)	Hyphomicrobiaceae(100)	Hyphomicrobium(100)
Otu0950	Bacteria(100)	Bacteria_unclassified(100)	Bacteria_unclassified(100)	Bacteria_unclassified(100)	Bacteria_unclassified(100)	Bacteria_unclassified(100)
Otu0951	Bacteria(100)	Bacteria_unclassified(100)	Bacteria_unclassified(100)	Bacteria_unclassified(100)	Bacteria_unclassified(100)	Bacteria_unclassified(100)
Otu0952	Bacteria(100)	Proteobacteria(100)	Oligoflexia(100)	Bacteriovoracales(100)	Bacteriovoracaceae(100)	Peredibacter(100)
Otu0953	Bacteria(100)	Proteobacteria(100)	Alphaproteobacteria(100)	Sphingomonadales(100)	Sphingomonadaceae(100)	Sphingomonas(100)
Otu0954	Bacteria(100)	Planctomycetes(100)	Planctomycetacia(100)	Planctomycetales(100)	Gemmataceae(100)	Gemmataceae_unclassified(100)
Otu0955	Bacteria(100)	Candidatus_Saccharibacteria(100)	Candidatus_Saccharibacteria_unclassified(100)	Candidatus_Saccharibacteria_unclassified(100)	Candidatus_Saccharibacteria_unclassified(100)	Candidatus_Saccharibacteria_unclassified(100)
Otu0956	Bacteria(100)	Bacteria_unclassified(100)	Bacteria_unclassified(100)	Bacteria_unclassified(100)	Bacteria_unclassified(100)	Bacteria_unclassified(100)
Otu0957	Bacteria(100)	Proteobacteria(100)	Gammaproteobacteria(100)	Pseudomonadales(100)	Pseudomonadaceae(100)	Pseudomonas(93)
Otu0958	Bacteria(100)	Planctomycetes(100)	Planctomycetes_unclassified(62)	Planctomycetes_unclassified(62)	Planctomycetes_unclassified(62)	Planctomycetes_unclassified(62)
Otu0959	Bacteria(100)	Proteobacteria(100)	Alphaproteobacteria(100)	Alphaproteobacteria_unclassified(100)	Alphaproteobacteria_unclassified(100)	Alphaproteobacteria_unclassified(100)
Otu0960	Bacteria(100)	Proteobacteria(100)	Alphaproteobacteria(100)	Alphaproteobacteria_unclassified(100)	Alphaproteobacteria_unclassified(100)	Alphaproteobacteria_unclassified(100)
Otu0961	Bacteria(100)	Bacteroidetes(100)	Chitinophagia(100)	Chitinophagales(100)	Chitinophagaceae(100)	Chitinophagaceae_unclassified(100)
Otu0962	Bacteria(100)	Bacteroidetes(100)	Chitinophagia(100)	Chitinophagales(100)	Chitinophagaceae(100)	Rurimicrobium(100)
Otu0963	Bacteria(100)	Bacteria_unclassified(100)	Bacteria_unclassified(100)	Bacteria_unclassified(100)	Bacteria_unclassified(100)	Bacteria_unclassified(100)
Otu0964	Bacteria(100)	Proteobacteria(100)	Alphaproteobacteria(100)	Alphaproteobacteria_unclassified(100)	Alphaproteobacteria_unclassified(100)	Alphaproteobacteria_unclassified(100)
Otu0965	Bacteria(100)	Proteobacteria(100)	Alphaproteobacteria(100)	Rhizobiales(100)	Hyphomicrobiaceae(100)	Hyphomicrobium(100)
Otu0966	Bacteria(100)	Actinobacteria(100)	Actinobacteria(100)	Actinobacteria_unclassified(100)	Actinobacteria_unclassified(100)	Actinobacteria_unclassified(100)
Otu0967	Bacteria(100)	Bacteria_unclassified(100)	Bacteria_unclassified(100)	Bacteria_unclassified(100)	Bacteria_unclassified(100)	Bacteria_unclassified(100)
Otu0968	Bacteria(100)	Bacteria_unclassified(100)	Bacteria_unclassified(100)	Bacteria_unclassified(100)	Bacteria_unclassified(100)	Bacteria_unclassified(100)
Otu0969	Bacteria(100)	Proteobacteria(100)	Alphaproteobacteria(100)	Rhodobacterales(100)	Rhodobacteraceae(100)	Rhodobacteraceae_unclassified(100)
Otu0970	Bacteria(100)	Proteobacteria(100)	Gammaproteobacteria(100)	Gammaproteobacteria_unclassified(100)	Gammaproteobacteria_unclassified(100)	Gammaproteobacteria_unclassified(100)
Otu0971	Bacteria(100)	Proteobacteria(100)	Alphaproteobacteria(100)	Parvularculales(100)	Parvularculaceae(100)	Parvularcula(100)
Otu0972	Bacteria(100)	Proteobacteria(100)	Gammaproteobacteria(100)	Gammaproteobacteria_unclassified(100)	Gammaproteobacteria_unclassified(100)	Gammaproteobacteria_unclassified(100)
Otu0973	Bacteria(100)	Proteobacteria(100)	Gammaproteobacteria(100)	Chromatiales(100)	Ectothiorhodospiraceae(100)	Oceanococcus(100)
Otu0974	Bacteria(100)	Proteobacteria(100)	Gammaproteobacteria(100)	Gammaproteobacteria_unclassified(75)	Gammaproteobacteria_unclassified(75)	Gammaproteobacteria_unclassified(75)
Otu0975	Bacteria(100)	Proteobacteria(100)	Alphaproteobacteria(100)	Rhizobiales(100)	Amorphaceae(100)	Acuticoccus(100)
Otu0976	Bacteria(100)	Bacteria_unclassified(100)	Bacteria_unclassified(100)	Bacteria_unclassified(100)	Bacteria_unclassified(100)	Bacteria_unclassified(100)
Otu0977	Bacteria(100)	Proteobacteria(100)	Alphaproteobacteria(100)	Alphaproteobacteria_unclassified(100)	Alphaproteobacteria_unclassified(100)	Alphaproteobacteria_unclassified(100)
Otu0978	Bacteria(100)	Proteobacteria(100)	Betaproteobacteria(100)	Betaproteobacteria_unclassified(100)	Betaproteobacteria_unclassified(100)	Betaproteobacteria_unclassified(100)
Otu0979	Bacteria(100)	Parcubacteria(100)	Parcubacteria_unclassified(100)	Parcubacteria_unclassified(100)	Parcubacteria_unclassified(100)	Parcubacteria_unclassified(100)
Otu0980	Bacteria(100)	Proteobacteria(100)	Alphaproteobacteria(100)	Rhodobacterales(100)	Rhodobacteraceae(100)	Rhodobacteraceae_unclassified(100)
Otu0981	Bacteria(100)	Bacteria_unclassified(100)	Bacteria_unclassified(100)	Bacteria_unclassified(100)	Bacteria_unclassified(100)	Bacteria_unclassified(100)
Otu0982	Bacteria(100)	Bacteroidetes(100)	Bacteroidetes_unclassified(100)	Bacteroidetes_unclassified(100)	Bacteroidetes_unclassified(100)	Bacteroidetes_unclassified(100)
Otu0983	Bacteria(100)	Planctomycetes(100)	Planctomycetacia(100)	Planctomycetales(100)	Gemmataceae(100)	Gemmataceae_unclassified(100)
Otu0984	Bacteria(100)	Proteobacteria(100)	Alphaproteobacteria(100)	Rhizobiales(100)	Amorphaceae(100)	Acuticoccus(100)
Otu0985	Bacteria(100)	Bacteria_unclassified(100)	Bacteria_unclassified(100)	Bacteria_unclassified(100)	Bacteria_unclassified(100)	Bacteria_unclassified(100)
Otu0986	Bacteria(100)	Proteobacteria(100)	Gammaproteobacteria(100)	Gammaproteobacteria_unclassified(100)	Gammaproteobacteria_unclassified(100)	Gammaproteobacteria_unclassified(100)
Otu0987	Bacteria(100)	Proteobacteria(100)	Deltaproteobacteria(100)	Desulfovibrionales(100)	Desulfovibrionaceae(100)	Desulfovibrio(100)
Otu0988	Bacteria(100)	Proteobacteria(100)	Alphaproteobacteria(100)	Rhodobacterales(100)	Rhodobacteraceae(100)	Limimaricola(100)
Otu0989	Bacteria(100)	Bacteroidetes(100)	Flavobacteriia(100)	Flavobacteriales(100)	Cryomorphaceae(100)	Owenweeksia(100)
Otu0990	Bacteria(100)	Bacteria_unclassified(100)	Bacteria_unclassified(100)	Bacteria_unclassified(100)	Bacteria_unclassified(100)	Bacteria_unclassified(100)
Otu0991	Bacteria(100)	Proteobacteria(100)	Alphaproteobacteria(100)	Rhodospirillales(100)	Thalassospiraceae(100)	Thalassospira(100)
Otu0992	Bacteria(100)	Bacteria_unclassified(100)	Bacteria_unclassified(100)	Bacteria_unclassified(100)	Bacteria_unclassified(100)	Bacteria_unclassified(100)
Otu0993	Bacteria(100)	Firmicutes(100)	Bacilli(100)	Lactobacillales(100)	Aerococcaceae(100)	Abiotrophia(100)
Otu0994	Bacteria(100)	Proteobacteria(100)	Gammaproteobacteria(100)	Alteromonadales(100)	Alteromonadaceae(100)	Marinobacter(100)
Otu0995	Bacteria(100)	Proteobacteria(100)	Alphaproteobacteria(100)	Caulobacterales(100)	Caulobacteraceae(100)	Brevundimonas(100)
Otu0996	Bacteria(100)	Cyanobacteria/Chloroplast(100)	Cyanobacteria(100)	Family_I(100)	Aliterella(100)	Aliterella_unclassified(100)
Otu0997	Bacteria(100)	Planctomycetes(100)	Planctomycetacia(100)	Planctomycetacia_unclassified(100)	Planctomycetacia_unclassified(100)	Planctomycetacia_unclassified(100)
Otu0998	Bacteria(100)	Proteobacteria(100)	Gammaproteobacteria(100)	Pseudomonadales(100)	Pseudomonadaceae(100)	Pseudomonas(100)
Otu0999	Bacteria(100)	Proteobacteria(100)	Gammaproteobacteria(100)	Alteromonadales(100)	Alteromonadaceae(100)	Marinobacter(100)
Otu1000	Bacteria(100)	Bacteroidetes(100)	Cytophagia(100)	Cytophagales(100)	Cytophagales_unclassified(100)	Cytophagales_unclassified(100)
Otu1001	Bacteria(100)	Bacteroidetes(100)	Flavobacteriia(100)	Flavobacteriales(100)	Flavobacteriaceae(100)	Flavobacteriaceae_unclassified(100)
Otu1002	Bacteria(100)	Proteobacteria(100)	Alphaproteobacteria(100)	Rhodobacterales(100)	Rhodobacteraceae(100)	Limimaricola(100)
Otu1003	Bacteria(100)	Proteobacteria(100)	Alphaproteobacteria(100)	Rhodobacterales(100)	Rhodobacteraceae(100)	Limimaricola(100)
Otu1004	Bacteria(100)	Bacteroidetes(100)	Flavobacteriia(100)	Flavobacteriales(100)	Flavobacteriaceae(100)	Flavobacteriaceae_unclassified(100)
Otu1005	Bacteria(100)	Bacteria_unclassified(100)	Bacteria_unclassified(100)	Bacteria_unclassified(100)	Bacteria_unclassified(100)	Bacteria_unclassified(100)
Otu1006	Bacteria(100)	Planctomycetes(100)	Planctomycetacia(100)	Planctomycetacia_unclassified(100)	Planctomycetacia_unclassified(100)	Planctomycetacia_unclassified(100)
Otu1007	Bacteria(100)	Bacteroidetes(100)	Saprospiria(100)	Saprospirales(100)	Saprospirales_unclassified(100)	Saprospirales_unclassified(100)
Otu1008	Bacteria(100)	Proteobacteria(100)	Alphaproteobacteria(100)	Alphaproteobacteria_unclassified(100)	Alphaproteobacteria_unclassified(100)	Alphaproteobacteria_unclassified(100)
Otu1009	Bacteria(100)	Proteobacteria(100)	Alphaproteobacteria(100)	Rhodobacterales(100)	Rhodobacteraceae(100)	Rhodobacteraceae_unclassified(100)
Otu1010	Bacteria(100)	Bacteria_unclassified(100)	Bacteria_unclassified(100)	Bacteria_unclassified(100)	Bacteria_unclassified(100)	Bacteria_unclassified(100)
Otu1011	Bacteria(100)	Bacteroidetes(100)	Cytophagia(100)	Cytophagales(100)	Cytophagales_unclassified(100)	Cytophagales_unclassified(100)
Otu1012	Bacteria(100)	Proteobacteria(100)	Betaproteobacteria(100)	Burkholderiales(100)	Comamonadaceae(100)	Comamonadaceae_unclassified(100)
Otu1013	Bacteria(100)	Proteobacteria(100)	Alphaproteobacteria(100)	Rhodobacterales(100)	Rhodobacteraceae(100)	Epibacterium(56)
Otu1014	Bacteria(100)	Bacteria_unclassified(100)	Bacteria_unclassified(100)	Bacteria_unclassified(100)	Bacteria_unclassified(100)	Bacteria_unclassified(100)
Otu1015	Bacteria(100)	Proteobacteria(100)	Gammaproteobacteria(100)	Oceanospirillales(100)	Endozoicomonadaceae(100)	Endozoicomonas(100)
Otu1016	Bacteria(100)	Bacteria_unclassified(100)	Bacteria_unclassified(100)	Bacteria_unclassified(100)	Bacteria_unclassified(100)	Bacteria_unclassified(100)
Otu1017	Bacteria(100)	Proteobacteria(100)	Gammaproteobacteria(100)	Gammaproteobacteria_unclassified(100)	Gammaproteobacteria_unclassified(100)	Gammaproteobacteria_unclassified(100)
Otu1018	Bacteria(100)	Bacteroidetes(100)	Bacteroidetes_unclassified(100)	Bacteroidetes_unclassified(100)	Bacteroidetes_unclassified(100)	Bacteroidetes_unclassified(100)
Otu1019	Bacteria(100)	Proteobacteria(100)	Alphaproteobacteria(100)	Caulobacterales(100)	Hyphomonadaceae(100)	Hyphomonadaceae_unclassified(100)
Otu1020	Bacteria(100)	Bacteria_unclassified(100)	Bacteria_unclassified(100)	Bacteria_unclassified(100)	Bacteria_unclassified(100)	Bacteria_unclassified(100)
Otu1021	Bacteria(100)	Proteobacteria(100)	Alphaproteobacteria(100)	Kiloniellales(100)	Kiloniellaceae(100)	Hwanghaeella(100)
Otu1022	Bacteria(100)	Proteobacteria(100)	Gammaproteobacteria(100)	Gammaproteobacteria_unclassified(88)	Gammaproteobacteria_unclassified(88)	Gammaproteobacteria_unclassified(88)
Otu1023	Bacteria(100)	Planctomycetes(100)	Planctomycetacia(100)	Planctomycetales(100)	Planctomycetales_unclassified(100)	Planctomycetales_unclassified(100)
Otu1024	Bacteria(100)	Proteobacteria(100)	Alphaproteobacteria(100)	Rhodobacterales(100)	Rhodobacteraceae(100)	Paracoccus(63)
Otu1025	Bacteria(100)	Proteobacteria(100)	Alphaproteobacteria(100)	Rhodobacterales(100)	Rhodobacteraceae(100)	Donghicola(75)
Otu1026	Bacteria(100)	Bacteria_unclassified(100)	Bacteria_unclassified(100)	Bacteria_unclassified(100)	Bacteria_unclassified(100)	Bacteria_unclassified(100)
Otu1027	Bacteria(100)	Proteobacteria(100)	Gammaproteobacteria(100)	Gammaproteobacteria_unclassified(100)	Gammaproteobacteria_unclassified(100)	Gammaproteobacteria_unclassified(100)
Otu1028	Bacteria(100)	Bacteria_unclassified(100)	Bacteria_unclassified(100)	Bacteria_unclassified(100)	Bacteria_unclassified(100)	Bacteria_unclassified(100)
Otu1029	Bacteria(100)	Proteobacteria(100)	Gammaproteobacteria(100)	Chromatiales(100)	Ectothiorhodospiraceae(100)	Ectothiorhodospiraceae_unclassified(100)
Otu1030	Bacteria(100)	Proteobacteria(100)	Alphaproteobacteria(100)	Rhodobacterales(100)	Rhodobacteraceae(100)	Rhodobacteraceae_unclassified(100)
Otu1031	Bacteria(100)	Bacteria_unclassified(100)	Bacteria_unclassified(100)	Bacteria_unclassified(100)	Bacteria_unclassified(100)	Bacteria_unclassified(100)
Otu1032	Bacteria(100)	Bacteria_unclassified(100)	Bacteria_unclassified(100)	Bacteria_unclassified(100)	Bacteria_unclassified(100)	Bacteria_unclassified(100)
Otu1033	Bacteria(100)	Chloroflexi(100)	Chloroflexi_unclassified(100)	Chloroflexi_unclassified(100)	Chloroflexi_unclassified(100)	Chloroflexi_unclassified(100)
Otu1034	Bacteria(100)	Planctomycetes(100)	Planctomycetacia(100)	Planctomycetales(100)	Planctomycetaceae(100)	Planctomycetaceae_unclassified(100)
Otu1035	Bacteria(100)	Verrucomicrobia(100)	Subdivision5(100)	Subdivision5_unclassified(100)	Subdivision5_unclassified(100)	Subdivision5_unclassified(100)
Otu1036	Bacteria(100)	Actinobacteria(100)	Actinobacteria(100)	Bifidobacteriales(100)	Bifidobacteriaceae(100)	Bifidobacteriaceae_unclassified(100)
Otu1037	Bacteria(100)	Proteobacteria(100)	Alphaproteobacteria(100)	Alphaproteobacteria_unclassified(100)	Alphaproteobacteria_unclassified(100)	Alphaproteobacteria_unclassified(100)
Otu1038	Bacteria(100)	Proteobacteria(100)	Alphaproteobacteria(100)	Alphaproteobacteria_unclassified(100)	Alphaproteobacteria_unclassified(100)	Alphaproteobacteria_unclassified(100)
Otu1039	Bacteria(100)	Bacteria_unclassified(100)	Bacteria_unclassified(100)	Bacteria_unclassified(100)	Bacteria_unclassified(100)	Bacteria_unclassified(100)
Otu1040	Bacteria(100)	Proteobacteria(100)	Gammaproteobacteria(100)	Alteromonadales(63)	Alteromonadales_unclassified(63)	Alteromonadales_unclassified(63)
Otu1041	Bacteria(100)	Bacteria_unclassified(100)	Bacteria_unclassified(100)	Bacteria_unclassified(100)	Bacteria_unclassified(100)	Bacteria_unclassified(100)
Otu1042	Bacteria(100)	Proteobacteria(100)	Gammaproteobacteria(100)	Cellvibrionales(100)	Spongiibacteraceae(100)	Spongiibacter(100)
Otu1043	Bacteria(100)	Chloroflexi(100)	Chloroflexi_unclassified(100)	Chloroflexi_unclassified(100)	Chloroflexi_unclassified(100)	Chloroflexi_unclassified(100)
Otu1044	Bacteria(100)	Proteobacteria(100)	Proteobacteria_unclassified(100)	Proteobacteria_unclassified(100)	Proteobacteria_unclassified(100)	Proteobacteria_unclassified(100)
Otu1045	Bacteria(100)	Proteobacteria(100)	Alphaproteobacteria(100)	Sphingomonadales(100)	Erythrobacteraceae(100)	Erythrobacter(100)
Otu1046	Bacteria(100)	Bacteria_unclassified(100)	Bacteria_unclassified(100)	Bacteria_unclassified(100)	Bacteria_unclassified(100)	Bacteria_unclassified(100)
Otu1047	Bacteria(100)	Proteobacteria(100)	Betaproteobacteria(100)	Burkholderiales(100)	Comamonadaceae(100)	Comamonadaceae_unclassified(86)
Otu1048	Bacteria(100)	Proteobacteria(100)	Gammaproteobacteria(100)	Alteromonadales(100)	Colwelliaceae(100)	Thalassotalea(100)
Otu1049	Bacteria(100)	Actinobacteria(100)	Actinobacteria(100)	Micrococcales(100)	Microbacteriaceae(100)	Microbacteriaceae_unclassified(100)
Otu1050	Bacteria(100)	Proteobacteria(100)	Gammaproteobacteria(100)	Gammaproteobacteria_unclassified(72)	Gammaproteobacteria_unclassified(72)	Gammaproteobacteria_unclassified(72)
Otu1051	Bacteria(100)	Proteobacteria(100)	Gammaproteobacteria(100)	Oceanospirillales(100)	Endozoicomonadaceae(100)	Endozoicomonas(100)
Otu1052	Bacteria(100)	Bacteroidetes(100)	Flavobacteriia(100)	Flavobacteriales(100)	Flavobacteriales_unclassified(86)	Flavobacteriales_unclassified(86)
Otu1053	Bacteria(100)	Proteobacteria(100)	Gammaproteobacteria(100)	Oceanospirillales(100)	Endozoicomonadaceae(100)	Endozoicomonas(100)
Otu1054	Bacteria(100)	Proteobacteria(100)	Alphaproteobacteria(100)	Caulobacterales(100)	Caulobacteraceae(100)	Asticcacaulis(100)
Otu1055	Bacteria(100)	Proteobacteria(100)	Alphaproteobacteria(100)	Alphaproteobacteria_unclassified(100)	Alphaproteobacteria_unclassified(100)	Alphaproteobacteria_unclassified(100)
Otu1056	Bacteria(100)	Bacteria_unclassified(100)	Bacteria_unclassified(100)	Bacteria_unclassified(100)	Bacteria_unclassified(100)	Bacteria_unclassified(100)
Otu1057	Bacteria(100)	Bacteria_unclassified(100)	Bacteria_unclassified(100)	Bacteria_unclassified(100)	Bacteria_unclassified(100)	Bacteria_unclassified(100)
Otu1058	Bacteria(100)	Proteobacteria(100)	Alphaproteobacteria(100)	Sphingomonadales(100)	Erythrobacteraceae(100)	Erythrobacter(100)
Otu1059	Bacteria(100)	Proteobacteria(100)	Alphaproteobacteria(100)	Alphaproteobacteria_unclassified(86)	Alphaproteobacteria_unclassified(86)	Alphaproteobacteria_unclassified(86)
Otu1060	Bacteria(100)	Proteobacteria(100)	Alphaproteobacteria(100)	Rhodobacterales(100)	Rhodobacteraceae(100)	Rhodobacteraceae_unclassified(100)
Otu1061	Bacteria(100)	Proteobacteria(100)	Proteobacteria_unclassified(100)	Proteobacteria_unclassified(100)	Proteobacteria_unclassified(100)	Proteobacteria_unclassified(100)
Otu1062	Bacteria(100)	Bacteria_unclassified(100)	Bacteria_unclassified(100)	Bacteria_unclassified(100)	Bacteria_unclassified(100)	Bacteria_unclassified(100)
Otu1063	Bacteria(100)	Bacteria_unclassified(100)	Bacteria_unclassified(100)	Bacteria_unclassified(100)	Bacteria_unclassified(100)	Bacteria_unclassified(100)
Otu1064	Bacteria(100)	Proteobacteria(100)	Betaproteobacteria(100)	Burkholderiales(100)	Comamonadaceae(100)	Curvibacter(100)
Otu1065	Bacteria(100)	Proteobacteria(100)	Oligoflexia(100)	Bacteriovoracales(100)	Bacteriovoracaceae(100)	Bacteriovoracaceae_unclassified(100)
Otu1066	Bacteria(100)	Proteobacteria(100)	Betaproteobacteria(100)	Burkholderiales(100)	Comamonadaceae(100)	Comamonadaceae_unclassified(100)
Otu1067	Bacteria(100)	Acidobacteria(100)	Acidobacteria_unclassified(100)	Acidobacteria_unclassified(100)	Acidobacteria_unclassified(100)	Acidobacteria_unclassified(100)
Otu1068	Bacteria(100)	Actinobacteria(100)	Actinobacteria(100)	Mycobacteriales(100)	Corynebacteriaceae(100)	Corynebacterium(100)
Otu1069	Bacteria(100)	Proteobacteria(100)	Gammaproteobacteria(100)	Pseudomonadales(100)	Pseudomonadaceae(100)	Pseudomonas(100)
Otu1070	Bacteria(100)	Proteobacteria(100)	Gammaproteobacteria(100)	Cellvibrionales(100)	Microbulbiferaceae(100)	Microbulbifer(100)
Otu1071	Bacteria(100)	Planctomycetes(100)	Planctomycetacia(100)	Planctomycetales(100)	Gemmataceae(100)	Gemmataceae_unclassified(100)
Otu1072	Bacteria(100)	Firmicutes(100)	Clostridia(100)	Clostridiales(100)	Ruminococcaceae(100)	Ruminococcaceae_unclassified(100)
Otu1073	Bacteria(100)	Proteobacteria(100)	Alphaproteobacteria(100)	SAR11(100)	Candidatus_Pelagibacter(100)	Candidatus_Pelagibacter_unclassified(100)
Otu1074	Bacteria(100)	Bacteria_unclassified(100)	Bacteria_unclassified(100)	Bacteria_unclassified(100)	Bacteria_unclassified(100)	Bacteria_unclassified(100)
Otu1075	Bacteria(100)	Proteobacteria(100)	Gammaproteobacteria(100)	Alteromonadales(100)	Alteromonadaceae(100)	Marinobacter(100)
Otu1076	Bacteria(100)	Bacteroidetes(100)	Bacteroidetes_unclassified(100)	Bacteroidetes_unclassified(100)	Bacteroidetes_unclassified(100)	Bacteroidetes_unclassified(100)
Otu1077	Bacteria(100)	Proteobacteria(100)	Alphaproteobacteria(100)	Alphaproteobacteria_unclassified(100)	Alphaproteobacteria_unclassified(100)	Alphaproteobacteria_unclassified(100)
Otu1078	Bacteria(100)	Proteobacteria(100)	Alphaproteobacteria(100)	Rhizobiales(100)	Parvibaculaceae(100)	Pyruvatibacter(100)
Otu1079	Bacteria(100)	Bacteroidetes(100)	Bacteroidia(100)	Bacteroidales(100)	Prevotellaceae(100)	Prevotellamassilia(100)
Otu1080	Bacteria(100)	Bacteria_unclassified(100)	Bacteria_unclassified(100)	Bacteria_unclassified(100)	Bacteria_unclassified(100)	Bacteria_unclassified(100)
Otu1081	Bacteria(100)	Planctomycetes(100)	Planctomycetacia(100)	Planctomycetacia_unclassified(100)	Planctomycetacia_unclassified(100)	Planctomycetacia_unclassified(100)
Otu1082	Bacteria(100)	Proteobacteria(100)	Betaproteobacteria(100)	Neisseriales(100)	Neisseriaceae(100)	Neisseria(100)
Otu1083	Bacteria(100)	Bacteria_unclassified(100)	Bacteria_unclassified(100)	Bacteria_unclassified(100)	Bacteria_unclassified(100)	Bacteria_unclassified(100)
Otu1084	Bacteria(100)	Bacteria_unclassified(100)	Bacteria_unclassified(100)	Bacteria_unclassified(100)	Bacteria_unclassified(100)	Bacteria_unclassified(100)
Otu1085	Bacteria(100)	Bacteria_unclassified(100)	Bacteria_unclassified(100)	Bacteria_unclassified(100)	Bacteria_unclassified(100)	Bacteria_unclassified(100)
Otu1086	Bacteria(100)	Proteobacteria(100)	Gammaproteobacteria(100)	Alteromonadales(100)	Alteromonadaceae(100)	Alteromonas(100)
Otu1087	Bacteria(100)	Bacteroidetes(100)	Saprospiria(100)	Saprospirales(100)	Lewinellaceae(100)	Lewinella(100)
Otu1088	Bacteria(100)	Proteobacteria(100)	Gammaproteobacteria(100)	Gammaproteobacteria_unclassified(100)	Gammaproteobacteria_unclassified(100)	Gammaproteobacteria_unclassified(100)
Otu1089	Bacteria(100)	Proteobacteria(100)	Gammaproteobacteria(100)	Gammaproteobacteria_unclassified(100)	Gammaproteobacteria_unclassified(100)	Gammaproteobacteria_unclassified(100)
Otu1090	Bacteria(100)	Proteobacteria(100)	Alphaproteobacteria(100)	Rhodospirillales(100)	Thalassobaculaceae(100)	Thalassobaculaceae_unclassified(80)
Otu1091	Bacteria(100)	Bacteria_unclassified(100)	Bacteria_unclassified(100)	Bacteria_unclassified(100)	Bacteria_unclassified(100)	Bacteria_unclassified(100)
Otu1092	Bacteria(100)	Proteobacteria(100)	Alphaproteobacteria(100)	Sphingomonadales(100)	Erythrobacteraceae(100)	Erythrobacter(61)
Otu1093	Bacteria(100)	Proteobacteria(100)	Gammaproteobacteria(100)	Pseudomonadales(100)	Pseudomonadaceae(100)	Pseudomonas(100)
Otu1094	Bacteria(100)	Proteobacteria(100)	Alphaproteobacteria(100)	Sphingomonadales(100)	Sphingomonadaceae(100)	Sphingomonas(100)
Otu1095	Bacteria(100)	Bacteria_unclassified(100)	Bacteria_unclassified(100)	Bacteria_unclassified(100)	Bacteria_unclassified(100)	Bacteria_unclassified(100)
Otu1096	Bacteria(100)	Proteobacteria(100)	Alphaproteobacteria(100)	Rhodobacterales(100)	Rhodobacteraceae(100)	Rhodobacteraceae_unclassified(100)
Otu1097	Bacteria(100)	Proteobacteria(100)	Betaproteobacteria(100)	Betaproteobacteria_unclassified(100)	Betaproteobacteria_unclassified(100)	Betaproteobacteria_unclassified(100)
Otu1098	Bacteria(100)	Bacteria_unclassified(100)	Bacteria_unclassified(100)	Bacteria_unclassified(100)	Bacteria_unclassified(100)	Bacteria_unclassified(100)
Otu1099	Bacteria(100)	Bacteria_unclassified(100)	Bacteria_unclassified(100)	Bacteria_unclassified(100)	Bacteria_unclassified(100)	Bacteria_unclassified(100)
Otu1100	Bacteria(100)	Bacteria_unclassified(100)	Bacteria_unclassified(100)	Bacteria_unclassified(100)	Bacteria_unclassified(100)	Bacteria_unclassified(100)
Otu1101	Bacteria(100)	Proteobacteria(100)	Gammaproteobacteria(100)	Alteromonadales(100)	Alteromonadaceae(100)	Alteromonas(100)
Otu1102	Bacteria(100)	Proteobacteria(100)	Gammaproteobacteria(100)	Pseudomonadales(100)	Moraxellaceae(100)	Acinetobacter(100)
Otu1103	Bacteria(100)	Proteobacteria(100)	Gammaproteobacteria(100)	Alteromonadales(100)	Alteromonadaceae(100)	Marinobacter(100)
Otu1104	Bacteria(100)	Bacteria_unclassified(100)	Bacteria_unclassified(100)	Bacteria_unclassified(100)	Bacteria_unclassified(100)	Bacteria_unclassified(100)
Otu1105	Bacteria(100)	Proteobacteria(100)	Alphaproteobacteria(100)	Caulobacterales(100)	Hyphomonadaceae(100)	Oceanicaulis(100)
Otu1106	Bacteria(100)	Bacteria_unclassified(100)	Bacteria_unclassified(100)	Bacteria_unclassified(100)	Bacteria_unclassified(100)	Bacteria_unclassified(100)
Otu1107	Bacteria(100)	Planctomycetes(100)	Planctomycetacia(100)	Planctomycetacia_unclassified(100)	Planctomycetacia_unclassified(100)	Planctomycetacia_unclassified(100)
Otu1108	Bacteria(100)	Proteobacteria(100)	Alphaproteobacteria(100)	Rhodobacterales(100)	Rhodobacteraceae(100)	Rhodobacteraceae_unclassified(80)
Otu1109	Bacteria(100)	Proteobacteria(100)	Alphaproteobacteria(100)	Rhodobacterales(100)	Rhodobacteraceae(100)	Rhodobacteraceae_unclassified(100)
Otu1110	Bacteria(100)	Planctomycetes(100)	Planctomycetacia(80)	Planctomycetacia_unclassified(80)	Planctomycetacia_unclassified(80)	Planctomycetacia_unclassified(80)
Otu1111	Bacteria(100)	Proteobacteria(100)	Alphaproteobacteria(100)	Rhizobiales(100)	Rhizobiales_unclassified(100)	Rhizobiales_unclassified(100)
Otu1112	Bacteria(100)	Bacteria_unclassified(100)	Bacteria_unclassified(100)	Bacteria_unclassified(100)	Bacteria_unclassified(100)	Bacteria_unclassified(100)
Otu1113	Bacteria(100)	Proteobacteria(100)	Gammaproteobacteria(100)	Alteromonadales(100)	Alteromonadaceae(100)	Alteromonas(100)
Otu1114	Bacteria(100)	Bacteria_unclassified(100)	Bacteria_unclassified(100)	Bacteria_unclassified(100)	Bacteria_unclassified(100)	Bacteria_unclassified(100)
Otu1115	Bacteria(100)	Proteobacteria(100)	Alphaproteobacteria(100)	Caulobacterales(100)	Hyphomonadaceae(100)	Hyphomonadaceae_unclassified(100)
Otu1116	Bacteria(100)	Proteobacteria(100)	Proteobacteria_unclassified(100)	Proteobacteria_unclassified(100)	Proteobacteria_unclassified(100)	Proteobacteria_unclassified(100)
Otu1117	Bacteria(100)	Bacteria_unclassified(100)	Bacteria_unclassified(100)	Bacteria_unclassified(100)	Bacteria_unclassified(100)	Bacteria_unclassified(100)
Otu1118	Bacteria(100)	Proteobacteria(100)	Proteobacteria_unclassified(100)	Proteobacteria_unclassified(100)	Proteobacteria_unclassified(100)	Proteobacteria_unclassified(100)
Otu1119	Bacteria(100)	Bacteria_unclassified(100)	Bacteria_unclassified(100)	Bacteria_unclassified(100)	Bacteria_unclassified(100)	Bacteria_unclassified(100)
Otu1120	Bacteria(100)	Bacteria_unclassified(100)	Bacteria_unclassified(100)	Bacteria_unclassified(100)	Bacteria_unclassified(100)	Bacteria_unclassified(100)
Otu1121	Bacteria(100)	Campilobacterota(100)	Campylobacteria(100)	Campylobacterales(100)	Arcobacteraceae(100)	Pseudarcobacter(100)
Otu1122	Bacteria(100)	Bacteroidetes(100)	Bacteroidetes_unclassified(100)	Bacteroidetes_unclassified(100)	Bacteroidetes_unclassified(100)	Bacteroidetes_unclassified(100)
Otu1123	Bacteria(100)	Bacteria_unclassified(100)	Bacteria_unclassified(100)	Bacteria_unclassified(100)	Bacteria_unclassified(100)	Bacteria_unclassified(100)
Otu1124	Bacteria(100)	Proteobacteria(100)	Alphaproteobacteria(100)	Rhodobacterales(100)	Rhodobacteraceae(100)	Paracoccus(75)
Otu1125	Bacteria(100)	Armatimonadetes(100)	Armatimonadia(100)	Armatimonadales(100)	Armatimonadaceae(100)	Armatimonas/Armatimonadetes_gp1(100)
Otu1126	Bacteria(100)	Bacteroidetes(100)	Flavobacteriia(100)	Flavobacteriales(100)	Flavobacteriales_unclassified(100)	Flavobacteriales_unclassified(100)
Otu1127	Bacteria(100)	Bacteria_unclassified(100)	Bacteria_unclassified(100)	Bacteria_unclassified(100)	Bacteria_unclassified(100)	Bacteria_unclassified(100)
Otu1128	Bacteria(100)	Bacteria_unclassified(100)	Bacteria_unclassified(100)	Bacteria_unclassified(100)	Bacteria_unclassified(100)	Bacteria_unclassified(100)
Otu1129	Bacteria(100)	Actinobacteria(100)	Actinobacteria_unclassified(100)	Actinobacteria_unclassified(100)	Actinobacteria_unclassified(100)	Actinobacteria_unclassified(100)
Otu1130	Bacteria(100)	Bacteria_unclassified(100)	Bacteria_unclassified(100)	Bacteria_unclassified(100)	Bacteria_unclassified(100)	Bacteria_unclassified(100)
Otu1131	Bacteria(100)	Proteobacteria(100)	Gammaproteobacteria(100)	Gammaproteobacteria_unclassified(75)	Gammaproteobacteria_unclassified(75)	Gammaproteobacteria_unclassified(75)
Otu1132	Bacteria(100)	Proteobacteria(100)	Oligoflexia(100)	Bacteriovoracales(100)	Bacteriovoracaceae(75)	Bacteriovoracaceae_unclassified(75)
Otu1133	Bacteria(100)	Proteobacteria(100)	Gammaproteobacteria(100)	Oceanospirillales(100)	Endozoicomonadaceae(100)	Endozoicomonas(100)
Otu1134	Bacteria(100)	Planctomycetes(100)	Planctomycetacia(100)	Planctomycetacia_unclassified(100)	Planctomycetacia_unclassified(100)	Planctomycetacia_unclassified(100)
Otu1135	Bacteria(100)	Proteobacteria(100)	Gammaproteobacteria(100)	Cellvibrionales(100)	Cellvibrionales_unclassified(100)	Cellvibrionales_unclassified(100)
Otu1136	Bacteria(100)	Proteobacteria(100)	Alphaproteobacteria(100)	Kiloniellales(100)	Kiloniellaceae(100)	Thalassocola(100)
Otu1137	Bacteria(100)	Proteobacteria(100)	Alphaproteobacteria(100)	Sphingomonadales(100)	Erythrobacteraceae(100)	Erythrobacter(100)
Otu1138	Bacteria(100)	Bacteria_unclassified(100)	Bacteria_unclassified(100)	Bacteria_unclassified(100)	Bacteria_unclassified(100)	Bacteria_unclassified(100)
Otu1139	Bacteria(100)	Firmicutes(100)	Bacilli(100)	Bacillales(100)	Bacillaceae_1(100)	Bacillaceae_1_unclassified(100)
Otu1140	Bacteria(100)	Proteobacteria(100)	Gammaproteobacteria(100)	Oceanospirillales(100)	Endozoicomonadaceae(100)	Endozoicomonas(100)
Otu1141	Bacteria(100)	Proteobacteria(75)	Proteobacteria_unclassified(75)	Proteobacteria_unclassified(75)	Proteobacteria_unclassified(75)	Proteobacteria_unclassified(75)
Otu1142	Bacteria(100)	Chlamydiae(100)	Chlamydiia(100)	Chlamydiales(100)	Chlamydiales_unclassified(100)	Chlamydiales_unclassified(100)
Otu1143	Bacteria(100)	Bacteria_unclassified(100)	Bacteria_unclassified(100)	Bacteria_unclassified(100)	Bacteria_unclassified(100)	Bacteria_unclassified(100)
Otu1144	Bacteria(100)	Bacteria_unclassified(100)	Bacteria_unclassified(100)	Bacteria_unclassified(100)	Bacteria_unclassified(100)	Bacteria_unclassified(100)
Otu1145	Bacteria(100)	Proteobacteria(100)	Alphaproteobacteria(100)	Rhodobacterales(100)	Rhodobacteraceae(100)	Limimaricola(100)
Otu1146	Bacteria(100)	Bacteria_unclassified(100)	Bacteria_unclassified(100)	Bacteria_unclassified(100)	Bacteria_unclassified(100)	Bacteria_unclassified(100)
Otu1147	Bacteria(100)	Proteobacteria(100)	Gammaproteobacteria(100)	Pseudomonadales(100)	Pseudomonadaceae(100)	Pseudomonas(100)
Otu1148	Bacteria(100)	Bacteria_unclassified(100)	Bacteria_unclassified(100)	Bacteria_unclassified(100)	Bacteria_unclassified(100)	Bacteria_unclassified(100)
Otu1149	Bacteria(100)	Bacteria_unclassified(100)	Bacteria_unclassified(100)	Bacteria_unclassified(100)	Bacteria_unclassified(100)	Bacteria_unclassified(100)
Otu1150	Bacteria(100)	Proteobacteria(100)	Gammaproteobacteria(100)	Pseudomonadales(100)	Pseudomonadaceae(100)	Pseudomonas(100)
Otu1151	Bacteria(100)	Planctomycetes(100)	Planctomycetacia(100)	Pirellulales(100)	Pirellulales_unclassified(100)	Pirellulales_unclassified(100)
Otu1152	Bacteria(100)	Proteobacteria(100)	Alphaproteobacteria(100)	Sphingomonadales(100)	Erythrobacteraceae(100)	Erythrobacter(100)
Otu1153	Bacteria(100)	Proteobacteria(100)	Proteobacteria_unclassified(100)	Proteobacteria_unclassified(100)	Proteobacteria_unclassified(100)	Proteobacteria_unclassified(100)
Otu1154	Bacteria(100)	Bacteroidetes(100)	Bacteroidetes_unclassified(100)	Bacteroidetes_unclassified(100)	Bacteroidetes_unclassified(100)	Bacteroidetes_unclassified(100)
Otu1155	Bacteria(100)	Bacteroidetes(100)	Bacteroidetes_unclassified(100)	Bacteroidetes_unclassified(100)	Bacteroidetes_unclassified(100)	Bacteroidetes_unclassified(100)
Otu1156	Bacteria(100)	Bacteroidetes(100)	Bacteroidetes_unclassified(100)	Bacteroidetes_unclassified(100)	Bacteroidetes_unclassified(100)	Bacteroidetes_unclassified(100)
Otu1157	Bacteria(100)	Proteobacteria(100)	Gammaproteobacteria(100)	Gammaproteobacteria_unclassified(100)	Gammaproteobacteria_unclassified(100)	Gammaproteobacteria_unclassified(100)
Otu1158	Bacteria(100)	Bacteroidetes(100)	Bacteroidetes_unclassified(100)	Bacteroidetes_unclassified(100)	Bacteroidetes_unclassified(100)	Bacteroidetes_unclassified(100)
Otu1159	Bacteria(100)	Proteobacteria(100)	Gammaproteobacteria(100)	Alteromonadales(100)	Alteromonadaceae(100)	Marisediminitalea(100)
Otu1160	Bacteria(100)	Bacteroidetes(100)	Bacteroidia(100)	Bacteroidales(100)	Porphyromonadaceae(100)	Porphyromonas(100)
Otu1161	Bacteria(100)	Proteobacteria(100)	Alphaproteobacteria(100)	Rhodobacterales(100)	Rhodobacteraceae(100)	Rhodobacteraceae_unclassified(100)
Otu1162	Bacteria(100)	Proteobacteria(100)	Gammaproteobacteria(100)	Alteromonadales(100)	Alteromonadaceae(100)	Alteromonas(100)
Otu1163	Bacteria(100)	Proteobacteria(100)	Gammaproteobacteria(100)	Cellvibrionales(100)	Spongiibacteraceae(100)	Spongiibacter(100)
Otu1164	Bacteria(100)	Proteobacteria(100)	Alphaproteobacteria(100)	Rhodospirillales(100)	Thalassospiraceae(100)	Thalassospira(100)
Otu1165	Bacteria(100)	Proteobacteria(100)	Alphaproteobacteria(100)	Rhodobacterales(100)	Rhodobacteraceae(100)	Rhodobacteraceae_unclassified(100)
Otu1166	Bacteria(100)	Bacteria_unclassified(100)	Bacteria_unclassified(100)	Bacteria_unclassified(100)	Bacteria_unclassified(100)	Bacteria_unclassified(100)
Otu1167	Bacteria(100)	Bacteria_unclassified(100)	Bacteria_unclassified(100)	Bacteria_unclassified(100)	Bacteria_unclassified(100)	Bacteria_unclassified(100)
Otu1168	Bacteria(100)	Proteobacteria(100)	Deltaproteobacteria(100)	Myxococcales(100)	Nannocystaceae(100)	Nannocystaceae_unclassified(100)
Otu1169	Bacteria(100)	Proteobacteria(100)	Gammaproteobacteria(100)	Gammaproteobacteria_unclassified(100)	Gammaproteobacteria_unclassified(100)	Gammaproteobacteria_unclassified(100)
Otu1170	Bacteria(100)	Proteobacteria(100)	Gammaproteobacteria(100)	Alteromonadales(100)	Alteromonadaceae(100)	Alteromonadaceae_unclassified(75)
Otu1171	Bacteria(100)	Proteobacteria(100)	Gammaproteobacteria(100)	Oceanospirillales(100)	Endozoicomonadaceae(100)	Endozoicomonas(100)
Otu1172	Bacteria(100)	Proteobacteria(100)	Alphaproteobacteria(100)	Rhizobiales(100)	Boseaceae(100)	Bosea(100)
Otu1173	Bacteria(100)	Proteobacteria(100)	Betaproteobacteria(100)	Burkholderiales(100)	Comamonadaceae(100)	Curvibacter(100)
Otu1174	Bacteria(100)	Proteobacteria(100)	Alphaproteobacteria(100)	Alphaproteobacteria_unclassified(100)	Alphaproteobacteria_unclassified(100)	Alphaproteobacteria_unclassified(100)
Otu1175	Bacteria(100)	Proteobacteria(100)	Alphaproteobacteria(100)	Sphingomonadales(100)	Sphingomonadaceae(100)	Sphingomonas(100)
Otu1176	Bacteria(100)	Bacteria_unclassified(100)	Bacteria_unclassified(100)	Bacteria_unclassified(100)	Bacteria_unclassified(100)	Bacteria_unclassified(100)
Otu1177	Bacteria(100)	Bacteria_unclassified(100)	Bacteria_unclassified(100)	Bacteria_unclassified(100)	Bacteria_unclassified(100)	Bacteria_unclassified(100)
Otu1178	Bacteria(100)	Proteobacteria(100)	Gammaproteobacteria(100)	Alteromonadales(100)	Alteromonadaceae(100)	Alteromonadaceae_unclassified(67)
Otu1179	Bacteria(100)	Bacteria_unclassified(100)	Bacteria_unclassified(100)	Bacteria_unclassified(100)	Bacteria_unclassified(100)	Bacteria_unclassified(100)
Otu1180	Bacteria(100)	Proteobacteria(100)	Alphaproteobacteria(100)	Rhodospirillales(100)	Terasakiellaceae(100)	Terasakiella(100)
Otu1181	Bacteria(100)	Proteobacteria(100)	Oligoflexia(100)	Bacteriovoracales(67)	Bacteriovoracales_unclassified(67)	Bacteriovoracales_unclassified(67)
Otu1182	Bacteria(100)	Proteobacteria(100)	Alphaproteobacteria(100)	Rhizobiales(100)	Amorphaceae(100)	Acuticoccus(100)
Otu1183	Bacteria(100)	Actinobacteria(100)	Actinobacteria(100)	Micrococcales(100)	Microbacteriaceae(100)	Microbacteriaceae_unclassified(100)
Otu1184	Bacteria(100)	Actinobacteria(100)	Actinobacteria(100)	Mycobacteriales(100)	Corynebacteriaceae(100)	Corynebacterium(100)
Otu1185	Bacteria(100)	Bacteria_unclassified(100)	Bacteria_unclassified(100)	Bacteria_unclassified(100)	Bacteria_unclassified(100)	Bacteria_unclassified(100)
Otu1186	Bacteria(100)	Proteobacteria(100)	Gammaproteobacteria(100)	Pseudomonadales(100)	Pseudomonadaceae(100)	Pseudomonas(100)
Otu1187	Bacteria(100)	Bacteria_unclassified(100)	Bacteria_unclassified(100)	Bacteria_unclassified(100)	Bacteria_unclassified(100)	Bacteria_unclassified(100)
Otu1188	Bacteria(100)	Proteobacteria(100)	Gammaproteobacteria(100)	Oceanospirillales(100)	Endozoicomonadaceae(100)	Endozoicomonas(100)
Otu1189	Bacteria(100)	Proteobacteria(100)	Gammaproteobacteria(100)	Gammaproteobacteria_unclassified(100)	Gammaproteobacteria_unclassified(100)	Gammaproteobacteria_unclassified(100)
Otu1190	Bacteria(100)	Proteobacteria(100)	Alphaproteobacteria(100)	Rhodobacterales(100)	Rhodobacteraceae(100)	Rhodobacteraceae_unclassified(100)
Otu1191	Bacteria(100)	Bacteroidetes(100)	Cytophagia(100)	Cytophagales(100)	Cytophagaceae(100)	Cytophagaceae_unclassified(100)
Otu1192	Bacteria(100)	Proteobacteria(100)	Alphaproteobacteria(100)	Rhodospirillales(100)	Thalassospiraceae(100)	Thalassospira(100)
Otu1193	Bacteria(100)	Proteobacteria(100)	Gammaproteobacteria(100)	Cellvibrionales(100)	Spongiibacteraceae(100)	Spongiibacter(100)
Otu1194	Bacteria(100)	Bacteria_unclassified(100)	Bacteria_unclassified(100)	Bacteria_unclassified(100)	Bacteria_unclassified(100)	Bacteria_unclassified(100)
Otu1195	Bacteria(100)	Proteobacteria(100)	Alphaproteobacteria(100)	Sphingomonadales(100)	Sphingomonadaceae(100)	Sphingomonas(100)
Otu1196	Bacteria(100)	Proteobacteria(100)	Betaproteobacteria(100)	Betaproteobacteria_unclassified(100)	Betaproteobacteria_unclassified(100)	Betaproteobacteria_unclassified(100)
Otu1197	Bacteria(100)	Verrucomicrobia(100)	Verrucomicrobiae(100)	Verrucomicrobiales(100)	Verrucomicrobiales_unclassified(100)	Verrucomicrobiales_unclassified(100)
Otu1198	Bacteria(100)	Proteobacteria(100)	Gammaproteobacteria(100)	Gammaproteobacteria_unclassified(100)	Gammaproteobacteria_unclassified(100)	Gammaproteobacteria_unclassified(100)
Otu1199	Bacteria(100)	Proteobacteria(100)	Alphaproteobacteria(100)	Rhodobacterales(100)	Rhodobacteraceae(100)	Rhodobacteraceae_unclassified(100)
Otu1200	Bacteria(100)	Bacteria_unclassified(100)	Bacteria_unclassified(100)	Bacteria_unclassified(100)	Bacteria_unclassified(100)	Bacteria_unclassified(100)
Otu1201	Bacteria(100)	Proteobacteria(100)	Gammaproteobacteria(100)	Pseudomonadales(100)	Pseudomonadaceae(100)	Pseudomonas(100)
Otu1202	Bacteria(100)	Proteobacteria(100)	Proteobacteria_unclassified(100)	Proteobacteria_unclassified(100)	Proteobacteria_unclassified(100)	Proteobacteria_unclassified(100)
Otu1203	Bacteria(100)	Proteobacteria(100)	Gammaproteobacteria(100)	Oceanospirillales(100)	Endozoicomonadaceae(100)	Endozoicomonas(100)
Otu1204	Bacteria(100)	Bacteroidetes(100)	Bacteroidetes_unclassified(100)	Bacteroidetes_unclassified(100)	Bacteroidetes_unclassified(100)	Bacteroidetes_unclassified(100)
Otu1205	Bacteria(100)	SR1(100)	SR1_unclassified(100)	SR1_unclassified(100)	SR1_unclassified(100)	SR1_unclassified(100)
Otu1206	Bacteria(100)	Bacteria_unclassified(100)	Bacteria_unclassified(100)	Bacteria_unclassified(100)	Bacteria_unclassified(100)	Bacteria_unclassified(100)
Otu1207	Bacteria(100)	Bacteroidetes(100)	Cytophagia(100)	Cytophagales(100)	Cytophagales_unclassified(100)	Cytophagales_unclassified(100)
Otu1208	Bacteria(100)	Proteobacteria(100)	Alphaproteobacteria(100)	Caulobacterales(100)	Caulobacteraceae(100)	Brevundimonas(100)
Otu1209	Bacteria(100)	Bacteria_unclassified(100)	Bacteria_unclassified(100)	Bacteria_unclassified(100)	Bacteria_unclassified(100)	Bacteria_unclassified(100)
Otu1210	Bacteria(100)	Bacteria_unclassified(100)	Bacteria_unclassified(100)	Bacteria_unclassified(100)	Bacteria_unclassified(100)	Bacteria_unclassified(100)
Otu1211	Bacteria(100)	Bacteria_unclassified(100)	Bacteria_unclassified(100)	Bacteria_unclassified(100)	Bacteria_unclassified(100)	Bacteria_unclassified(100)
Otu1212	Bacteria(100)	Bacteroidetes(100)	Bacteroidetes_unclassified(100)	Bacteroidetes_unclassified(100)	Bacteroidetes_unclassified(100)	Bacteroidetes_unclassified(100)
Otu1213	Bacteria(100)	Bacteria_unclassified(100)	Bacteria_unclassified(100)	Bacteria_unclassified(100)	Bacteria_unclassified(100)	Bacteria_unclassified(100)
Otu1214	Bacteria(100)	Bacteria_unclassified(100)	Bacteria_unclassified(100)	Bacteria_unclassified(100)	Bacteria_unclassified(100)	Bacteria_unclassified(100)
Otu1215	Bacteria(100)	Proteobacteria(100)	Betaproteobacteria(100)	Burkholderiales(100)	Comamonadaceae(100)	Curvibacter(100)
Otu1216	Bacteria(100)	Proteobacteria(100)	Betaproteobacteria(100)	Burkholderiales(100)	Comamonadaceae(100)	Curvibacter(100)
Otu1217	Bacteria(100)	Proteobacteria(100)	Gammaproteobacteria(100)	Gammaproteobacteria_unclassified(67)	Gammaproteobacteria_unclassified(67)	Gammaproteobacteria_unclassified(67)
Otu1218	Bacteria(100)	Proteobacteria(100)	Oligoflexia(100)	Bacteriovoracales(100)	Bacteriovoracaceae(100)	Bacteriovoracaceae_unclassified(100)
Otu1219	Bacteria(100)	Proteobacteria(100)	Alphaproteobacteria(100)	Sphingomonadales(100)	Sphingomonadaceae(100)	Sphingomonadaceae_unclassified(100)
Otu1220	Bacteria(100)	Proteobacteria(100)	Gammaproteobacteria(100)	Alteromonadales(100)	Alteromonadaceae(100)	Marisediminitalea(100)
Otu1221	Bacteria(100)	Bacteroidetes(100)	Flavobacteriia(100)	Flavobacteriales(100)	Flavobacteriaceae(100)	Flavobacterium(100)
Otu1222	Bacteria(100)	Bacteria_unclassified(100)	Bacteria_unclassified(100)	Bacteria_unclassified(100)	Bacteria_unclassified(100)	Bacteria_unclassified(100)
Otu1223	Bacteria(100)	Proteobacteria(100)	Deltaproteobacteria(100)	Myxococcales(100)	Myxococcales_unclassified(100)	Myxococcales_unclassified(100)
Otu1224	Bacteria(100)	Bacteria_unclassified(100)	Bacteria_unclassified(100)	Bacteria_unclassified(100)	Bacteria_unclassified(100)	Bacteria_unclassified(100)
Otu1225	Bacteria(100)	Proteobacteria(100)	Alphaproteobacteria(100)	Kiloniellales(100)	Kiloniellaceae(100)	Thalassocola(100)
Otu1226	Bacteria(100)	Proteobacteria(100)	Alphaproteobacteria(100)	Rhodobacterales(100)	Rhodobacteraceae(100)	Rhodobacteraceae_unclassified(100)
Otu1227	Bacteria(100)	Proteobacteria(100)	Gammaproteobacteria(100)	Alteromonadales(100)	Alteromonadaceae(100)	Alteromonas(100)
Otu1228	Bacteria(100)	Proteobacteria(100)	Alphaproteobacteria(100)	Rhodobacterales(100)	Rhodobacteraceae(100)	Rhodobacteraceae_unclassified(100)
Otu1229	Bacteria(100)	Proteobacteria(100)	Alphaproteobacteria(100)	Alphaproteobacteria_unclassified(100)	Alphaproteobacteria_unclassified(100)	Alphaproteobacteria_unclassified(100)
Otu1230	Bacteria(100)	Proteobacteria(100)	Gammaproteobacteria(100)	Gammaproteobacteria_unclassified(67)	Gammaproteobacteria_unclassified(67)	Gammaproteobacteria_unclassified(67)
Otu1231	Bacteria(100)	Proteobacteria(100)	Alphaproteobacteria(100)	Rhodobacterales(100)	Rhodobacteraceae(100)	Rhodobacteraceae_unclassified(100)
Otu1232	Bacteria(100)	Proteobacteria(100)	Alphaproteobacteria(100)	Parvularculales(100)	Parvularculaceae(100)	Parvularcula(100)
Otu1233	Bacteria(100)	Planctomycetes(100)	Planctomycetacia(100)	Planctomycetacia_unclassified(100)	Planctomycetacia_unclassified(100)	Planctomycetacia_unclassified(100)
Otu1234	Bacteria(100)	Proteobacteria(100)	Alphaproteobacteria(100)	Rhodobacterales(100)	Rhodobacteraceae(100)	Rhodobacteraceae_unclassified(100)
Otu1235	Bacteria(100)	Proteobacteria(100)	Alphaproteobacteria(100)	Parvularculales(100)	Parvularculaceae(100)	Parvularcula(100)
Otu1236	Bacteria(100)	Proteobacteria(100)	Alphaproteobacteria(100)	Sphingomonadales(100)	Erythrobacteraceae(100)	Erythrobacter(100)
Otu1237	Bacteria(100)	Bacteria_unclassified(100)	Bacteria_unclassified(100)	Bacteria_unclassified(100)	Bacteria_unclassified(100)	Bacteria_unclassified(100)
Otu1238	Bacteria(100)	Chlamydiae(100)	Chlamydiia(100)	Chlamydiales(100)	Parachlamydiaceae(100)	Parachlamydiaceae_unclassified(100)
Otu1239	Bacteria(100)	Proteobacteria(100)	Alphaproteobacteria(100)	Rhizobiales(100)	Phyllobacteriaceae(100)	Phyllobacteriaceae_unclassified(100)
Otu1240	Bacteria(100)	Bacteria_unclassified(100)	Bacteria_unclassified(100)	Bacteria_unclassified(100)	Bacteria_unclassified(100)	Bacteria_unclassified(100)
Otu1241	Bacteria(100)	Bacteria_unclassified(100)	Bacteria_unclassified(100)	Bacteria_unclassified(100)	Bacteria_unclassified(100)	Bacteria_unclassified(100)
Otu1242	Bacteria(100)	Parcubacteria(100)	Parcubacteria_unclassified(100)	Parcubacteria_unclassified(100)	Parcubacteria_unclassified(100)	Parcubacteria_unclassified(100)
Otu1243	Bacteria(100)	Proteobacteria(100)	Gammaproteobacteria(100)	Pseudomonadales(100)	Pseudomonadaceae(100)	Pseudomonas(100)
Otu1244	Bacteria(100)	Proteobacteria(67)	Proteobacteria_unclassified(67)	Proteobacteria_unclassified(67)	Proteobacteria_unclassified(67)	Proteobacteria_unclassified(67)
Otu1245	Bacteria(100)	Proteobacteria(100)	Gammaproteobacteria(100)	Alteromonadales(100)	Alteromonadaceae(100)	Marisediminitalea(100)
Otu1246	Bacteria(100)	Bacteroidetes(100)	Flavobacteriia(100)	Flavobacteriales(100)	Flavobacteriaceae(100)	Flavobacterium(100)
Otu1247	Bacteria(100)	Parcubacteria(100)	Parcubacteria_unclassified(100)	Parcubacteria_unclassified(100)	Parcubacteria_unclassified(100)	Parcubacteria_unclassified(100)
Otu1248	Bacteria(100)	Acidobacteria(100)	Blastocatellia(100)	Blastocatellales(100)	Arenimicrobiaceae(100)	Arenimicrobium(100)
Otu1249	Bacteria(100)	Proteobacteria(100)	Alphaproteobacteria(100)	SAR11(100)	Candidatus_Pelagibacter(100)	Candidatus_Pelagibacter_unclassified(100)
Otu1250	Bacteria(100)	Proteobacteria(100)	Gammaproteobacteria(100)	Oceanospirillales(100)	Halomonadaceae(100)	Halomonas(100)
Otu1251	Bacteria(100)	Bacteroidetes(100)	Bacteroidetes_unclassified(100)	Bacteroidetes_unclassified(100)	Bacteroidetes_unclassified(100)	Bacteroidetes_unclassified(100)
Otu1252	Bacteria(100)	Proteobacteria(100)	Proteobacteria_unclassified(100)	Proteobacteria_unclassified(100)	Proteobacteria_unclassified(100)	Proteobacteria_unclassified(100)
Otu1253	Bacteria(100)	Proteobacteria(100)	Alphaproteobacteria(100)	Rhodobacterales(100)	Rhodobacteraceae(100)	Limimaricola(100)
Otu1254	Bacteria(100)	Proteobacteria(100)	Alphaproteobacteria(100)	Rhodospirillales(100)	Rhodovibrionaceae(100)	Tistlia(100)
Otu1255	Bacteria(100)	SR1(100)	SR1_unclassified(100)	SR1_unclassified(100)	SR1_unclassified(100)	SR1_unclassified(100)
Otu1256	Bacteria(100)	Proteobacteria(100)	Deltaproteobacteria(100)	Bdellovibrionales(100)	Bdellovibrionaceae(100)	Bdellovibrio(100)
Otu1257	Bacteria(100)	Bacteria_unclassified(100)	Bacteria_unclassified(100)	Bacteria_unclassified(100)	Bacteria_unclassified(100)	Bacteria_unclassified(100)
Otu1258	Bacteria(100)	Bacteria_unclassified(100)	Bacteria_unclassified(100)	Bacteria_unclassified(100)	Bacteria_unclassified(100)	Bacteria_unclassified(100)
Otu1259	Bacteria(100)	Bacteria_unclassified(100)	Bacteria_unclassified(100)	Bacteria_unclassified(100)	Bacteria_unclassified(100)	Bacteria_unclassified(100)
Otu1260	Bacteria(100)	Proteobacteria(100)	Oligoflexia(100)	Silvanigrellales(100)	Silvanigrellaceae(100)	Silvanigrella(100)
Otu1261	Bacteria(100)	Bacteroidetes(100)	Flavobacteriia(100)	Flavobacteriales(100)	Flavobacteriales_unclassified(100)	Flavobacteriales_unclassified(100)
Otu1262	Bacteria(100)	Proteobacteria(100)	Gammaproteobacteria(100)	Gammaproteobacteria_unclassified(100)	Gammaproteobacteria_unclassified(100)	Gammaproteobacteria_unclassified(100)
Otu1263	Bacteria(100)	Proteobacteria(100)	Alphaproteobacteria(100)	Rhodobacterales(100)	Rhodobacteraceae(100)	Rhodobacteraceae_unclassified(100)
Otu1264	Bacteria(100)	Bacteria_unclassified(100)	Bacteria_unclassified(100)	Bacteria_unclassified(100)	Bacteria_unclassified(100)	Bacteria_unclassified(100)
Otu1265	Bacteria(100)	Proteobacteria(100)	Alphaproteobacteria(100)	Rhizobiales(100)	Rhizobiaceae(100)	Agrobacterium(100)
Otu1266	Bacteria(100)	Proteobacteria(100)	Alphaproteobacteria(100)	Rhodobacterales(100)	Rhodobacteraceae(100)	Rhodobacteraceae_unclassified(100)
Otu1267	Bacteria(100)	Bacteroidetes(100)	Chitinophagia(100)	Chitinophagales(100)	Chitinophagaceae(100)	Chitinophagaceae_unclassified(100)
Otu1268	Bacteria(100)	Proteobacteria(100)	Proteobacteria_unclassified(100)	Proteobacteria_unclassified(100)	Proteobacteria_unclassified(100)	Proteobacteria_unclassified(100)
Otu1269	Bacteria(100)	Proteobacteria(100)	Alphaproteobacteria(100)	Rhodobacterales(100)	Rhodobacteraceae(100)	Rhodobacteraceae_unclassified(100)
Otu1270	Bacteria(100)	Bacteroidetes(100)	Flavobacteriia(100)	Flavobacteriales(100)	Flavobacteriaceae(100)	Flavobacterium(100)
Otu1271	Bacteria(100)	Bacteria_unclassified(100)	Bacteria_unclassified(100)	Bacteria_unclassified(100)	Bacteria_unclassified(100)	Bacteria_unclassified(100)
Otu1272	Bacteria(100)	Proteobacteria(100)	Gammaproteobacteria(100)	Gammaproteobacteria_unclassified(100)	Gammaproteobacteria_unclassified(100)	Gammaproteobacteria_unclassified(100)
Otu1273	Bacteria(100)	Bacteria_unclassified(100)	Bacteria_unclassified(100)	Bacteria_unclassified(100)	Bacteria_unclassified(100)	Bacteria_unclassified(100)
Otu1274	Bacteria(100)	Proteobacteria(100)	Betaproteobacteria(100)	Burkholderiales(100)	Comamonadaceae(100)	Ottowia(100)
Otu1275	Bacteria(100)	Bacteria_unclassified(100)	Bacteria_unclassified(100)	Bacteria_unclassified(100)	Bacteria_unclassified(100)	Bacteria_unclassified(100)
Otu1276	Bacteria(100)	Proteobacteria(100)	Gammaproteobacteria(100)	Pseudomonadales(100)	Pseudomonadaceae(100)	Pseudomonadaceae_unclassified(100)
Otu1277	Bacteria(100)	Proteobacteria(100)	Alphaproteobacteria(100)	Rhizobiales(100)	Devosiaceae(100)	Devosia(100)
Otu1278	Bacteria(100)	Proteobacteria(100)	Alphaproteobacteria(100)	Alphaproteobacteria_unclassified(100)	Alphaproteobacteria_unclassified(100)	Alphaproteobacteria_unclassified(100)
Otu1279	Bacteria(100)	Proteobacteria(100)	Alphaproteobacteria(100)	Sphingomonadales(100)	Sphingomonadaceae(100)	Sphingomonas(100)
Otu1280	Bacteria(100)	Bacteroidetes(100)	Bacteroidetes_unclassified(100)	Bacteroidetes_unclassified(100)	Bacteroidetes_unclassified(100)	Bacteroidetes_unclassified(100)
Otu1281	Bacteria(100)	Proteobacteria(100)	Alphaproteobacteria(100)	Rhodospirillales(100)	Thalassospiraceae(100)	Thalassospira(100)
Otu1282	Bacteria(100)	Actinobacteria(100)	Actinobacteria(100)	Actinobacteria_unclassified(100)	Actinobacteria_unclassified(100)	Actinobacteria_unclassified(100)
Otu1283	Bacteria(100)	Bacteria_unclassified(100)	Bacteria_unclassified(100)	Bacteria_unclassified(100)	Bacteria_unclassified(100)	Bacteria_unclassified(100)
Otu1284	Bacteria(100)	Bacteria_unclassified(100)	Bacteria_unclassified(100)	Bacteria_unclassified(100)	Bacteria_unclassified(100)	Bacteria_unclassified(100)
Otu1285	Bacteria(100)	Armatimonadetes(100)	Armatimonadia(100)	Armatimonadales(100)	Armatimonadaceae(100)	Armatimonas/Armatimonadetes_gp1(100)
Otu1286	Bacteria(100)	Proteobacteria(100)	Alphaproteobacteria(100)	Alphaproteobacteria_unclassified(100)	Alphaproteobacteria_unclassified(100)	Alphaproteobacteria_unclassified(100)
Otu1287	Bacteria(100)	Bacteria_unclassified(100)	Bacteria_unclassified(100)	Bacteria_unclassified(100)	Bacteria_unclassified(100)	Bacteria_unclassified(100)
Otu1288	Bacteria(100)	Actinobacteria(100)	Actinobacteria(100)	Micrococcales(100)	Microbacteriaceae(100)	Microbacteriaceae_unclassified(100)
Otu1289	Bacteria(100)	Proteobacteria(100)	Proteobacteria_unclassified(100)	Proteobacteria_unclassified(100)	Proteobacteria_unclassified(100)	Proteobacteria_unclassified(100)
Otu1290	Bacteria(100)	Proteobacteria(100)	Alphaproteobacteria(100)	Rhodobacterales(100)	Rhodobacteraceae(100)	Limimaricola(100)
Otu1291	Bacteria(100)	Candidatus_Saccharibacteria(100)	Candidatus_Saccharibacteria_unclassified(100)	Candidatus_Saccharibacteria_unclassified(100)	Candidatus_Saccharibacteria_unclassified(100)	Candidatus_Saccharibacteria_unclassified(100)
Otu1292	Bacteria(100)	Proteobacteria(100)	Gammaproteobacteria(100)	Pseudomonadales(100)	Pseudomonadaceae(100)	Pseudomonas(100)
Otu1293	Bacteria(100)	Proteobacteria(100)	Gammaproteobacteria(100)	Gammaproteobacteria_unclassified(100)	Gammaproteobacteria_unclassified(100)	Gammaproteobacteria_unclassified(100)
Otu1294	Bacteria(100)	Proteobacteria(100)	Gammaproteobacteria(100)	Alteromonadales(100)	Pseudoalteromonadaceae(100)	Pseudoalteromonas(100)
Otu1295	Bacteria(100)	Proteobacteria(100)	Proteobacteria_unclassified(100)	Proteobacteria_unclassified(100)	Proteobacteria_unclassified(100)	Proteobacteria_unclassified(100)
Otu1296	Bacteria(100)	Proteobacteria(100)	Alphaproteobacteria(100)	Rhizobiales(100)	Pleomorphomonadaceae(100)	Pleomorphomonas(100)
Otu1297	Bacteria(100)	Proteobacteria(100)	Alphaproteobacteria(100)	Sphingomonadales(100)	Erythrobacteraceae(100)	Erythrobacteraceae_unclassified(100)
Otu1298	Bacteria(100)	Proteobacteria(100)	Gammaproteobacteria(100)	Gammaproteobacteria_unclassified(100)	Gammaproteobacteria_unclassified(100)	Gammaproteobacteria_unclassified(100)
Otu1299	Bacteria(100)	Bacteroidetes(100)	Flavobacteriia(100)	Flavobacteriales(100)	Cryomorphaceae(100)	Owenweeksia(100)
Otu1300	Bacteria(100)	Candidatus_Saccharibacteria(100)	Candidatus_Saccharibacteria_unclassified(100)	Candidatus_Saccharibacteria_unclassified(100)	Candidatus_Saccharibacteria_unclassified(100)	Candidatus_Saccharibacteria_unclassified(100)
Otu1301	Bacteria(100)	Bacteroidetes(100)	Flavobacteriia(100)	Flavobacteriales(100)	Flavobacteriaceae(100)	Flavobacterium(100)
Otu1302	Bacteria(100)	Proteobacteria(100)	Gammaproteobacteria(100)	Chromatiales(100)	Ectothiorhodospiraceae(100)	Oceanococcus(100)
Otu1303	Bacteria(100)	Proteobacteria(100)	Betaproteobacteria(100)	Burkholderiales(100)	Comamonadaceae(100)	Curvibacter(100)
Otu1304	Bacteria(100)	Bacteria_unclassified(100)	Bacteria_unclassified(100)	Bacteria_unclassified(100)	Bacteria_unclassified(100)	Bacteria_unclassified(100)
Otu1305	Bacteria(100)	Proteobacteria(100)	Alphaproteobacteria(100)	Rhodobacterales(100)	Rhodobacteraceae(100)	Rhodobacteraceae_unclassified(100)
Otu1306	Bacteria(100)	Bacteria_unclassified(100)	Bacteria_unclassified(100)	Bacteria_unclassified(100)	Bacteria_unclassified(100)	Bacteria_unclassified(100)
Otu1307	Bacteria(100)	Bacteroidetes(100)	Flavobacteriia(100)	Flavobacteriales(100)	Flavobacteriaceae(100)	Flavobacterium(100)
Otu1308	Bacteria(100)	Proteobacteria(100)	Gammaproteobacteria(100)	Alteromonadales(100)	Pseudoalteromonadaceae(100)	Pseudoalteromonas(100)
Otu1309	Bacteria(100)	Proteobacteria(100)	Alphaproteobacteria(100)	Alphaproteobacteria_unclassified(100)	Alphaproteobacteria_unclassified(100)	Alphaproteobacteria_unclassified(100)
Otu1310	Bacteria(100)	Actinobacteria(100)	Thermoleophilia(100)	Solirubrobacterales(100)	Patulibacteraceae(100)	Patulibacter(100)
Otu1311	Bacteria(100)	Verrucomicrobia(100)	Verrucomicrobia_unclassified(100)	Verrucomicrobia_unclassified(100)	Verrucomicrobia_unclassified(100)	Verrucomicrobia_unclassified(100)
Otu1312	Bacteria(100)	Proteobacteria(100)	Gammaproteobacteria(100)	Gammaproteobacteria_unclassified(100)	Gammaproteobacteria_unclassified(100)	Gammaproteobacteria_unclassified(100)
Otu1313	Bacteria(100)	Proteobacteria(100)	Gammaproteobacteria(100)	Alteromonadales(100)	Alteromonadaceae(100)	Marinobacter(100)
Otu1314	Bacteria(100)	Proteobacteria(100)	Alphaproteobacteria(100)	Sphingomonadales(100)	Erythrobacteraceae(100)	Erythrobacter(100)
Otu1315	Bacteria(100)	Proteobacteria(100)	Gammaproteobacteria(100)	Cellvibrionales(100)	Spongiibacteraceae(100)	Spongiibacter(100)
Otu1316	Bacteria(100)	Bacteria_unclassified(100)	Bacteria_unclassified(100)	Bacteria_unclassified(100)	Bacteria_unclassified(100)	Bacteria_unclassified(100)
Otu1317	Bacteria(100)	Proteobacteria(100)	Alphaproteobacteria(100)	Rhodospirillales(100)	Thalassospiraceae(100)	Thalassospira(100)
Otu1318	Bacteria(100)	Bacteria_unclassified(100)	Bacteria_unclassified(100)	Bacteria_unclassified(100)	Bacteria_unclassified(100)	Bacteria_unclassified(100)
Otu1319	Bacteria(100)	Proteobacteria(100)	Betaproteobacteria(100)	Burkholderiales(100)	Comamonadaceae(100)	Comamonadaceae_unclassified(100)
Otu1320	Bacteria(100)	Actinobacteria(100)	Thermoleophilia(100)	Solirubrobacterales(100)	Parviterribacteraceae(100)	Parviterribacter(100)
Otu1321	Bacteria(100)	Bacteria_unclassified(100)	Bacteria_unclassified(100)	Bacteria_unclassified(100)	Bacteria_unclassified(100)	Bacteria_unclassified(100)
Otu1322	Bacteria(100)	Bacteroidetes(100)	Flavobacteriia(100)	Flavobacteriales(100)	Flavobacteriaceae(100)	Flavobacteriaceae_unclassified(100)
Otu1323	Bacteria(100)	Bacteroidetes(100)	Flavobacteriia(100)	Flavobacteriales(100)	Flavobacteriales_unclassified(100)	Flavobacteriales_unclassified(100)
Otu1324	Bacteria(100)	Proteobacteria(100)	Alphaproteobacteria(100)	Rhodobacterales(100)	Rhodobacteraceae(100)	Limimaricola(100)
Otu1325	Bacteria(100)	Parcubacteria(100)	Parcubacteria_unclassified(100)	Parcubacteria_unclassified(100)	Parcubacteria_unclassified(100)	Parcubacteria_unclassified(100)
Otu1326	Bacteria(100)	Proteobacteria(100)	Alphaproteobacteria(100)	Sphingomonadales(100)	Sphingomonadaceae(100)	Sphingorhabdus(100)
Otu1327	Bacteria(100)	Bacteroidetes(100)	Bacteroidetes_unclassified(100)	Bacteroidetes_unclassified(100)	Bacteroidetes_unclassified(100)	Bacteroidetes_unclassified(100)
Otu1328	Bacteria(100)	Proteobacteria(100)	Gammaproteobacteria(100)	Alteromonadales(100)	Alteromonadaceae(100)	Alteromonadaceae_unclassified(100)
Otu1329	Bacteria(100)	Proteobacteria(100)	Gammaproteobacteria(100)	Pseudomonadales(100)	Pseudomonadaceae(100)	Pseudomonadaceae_unclassified(100)
Otu1330	Bacteria(100)	Proteobacteria(100)	Gammaproteobacteria(100)	Pseudomonadales(100)	Pseudomonadaceae(100)	Pseudomonas(100)
Otu1331	Bacteria(100)	Proteobacteria(100)	Gammaproteobacteria(100)	Gammaproteobacteria_unclassified(100)	Gammaproteobacteria_unclassified(100)	Gammaproteobacteria_unclassified(100)
Otu1332	Bacteria(100)	Proteobacteria(100)	Gammaproteobacteria(100)	Gammaproteobacteria_unclassified(100)	Gammaproteobacteria_unclassified(100)	Gammaproteobacteria_unclassified(100)
Otu1333	Bacteria(100)	Proteobacteria(100)	Gammaproteobacteria(100)	Alteromonadales(100)	Alteromonadaceae(100)	Marinobacter(100)
Otu1334	Bacteria(100)	Actinobacteria(100)	Actinobacteria(100)	Bifidobacteriales(100)	Bifidobacteriaceae(100)	Bifidobacteriaceae_unclassified(100)
Otu1335	Bacteria(100)	Bacteria_unclassified(100)	Bacteria_unclassified(100)	Bacteria_unclassified(100)	Bacteria_unclassified(100)	Bacteria_unclassified(100)
Otu1336	Bacteria(100)	Bacteria_unclassified(100)	Bacteria_unclassified(100)	Bacteria_unclassified(100)	Bacteria_unclassified(100)	Bacteria_unclassified(100)
Otu1337	Bacteria(100)	Proteobacteria(100)	Alphaproteobacteria(100)	Alphaproteobacteria_unclassified(100)	Alphaproteobacteria_unclassified(100)	Alphaproteobacteria_unclassified(100)
Otu1338	Bacteria(100)	Bacteroidetes(100)	Bacteroidetes_unclassified(100)	Bacteroidetes_unclassified(100)	Bacteroidetes_unclassified(100)	Bacteroidetes_unclassified(100)
Otu1339	Bacteria(100)	Proteobacteria(100)	Gammaproteobacteria(100)	Pseudomonadales(100)	Pseudomonadaceae(100)	Pseudomonas(100)
Otu1340	Bacteria(100)	Proteobacteria(100)	Gammaproteobacteria(100)	Gammaproteobacteria_unclassified(100)	Gammaproteobacteria_unclassified(100)	Gammaproteobacteria_unclassified(100)
Otu1341	Bacteria(100)	Proteobacteria(100)	Alphaproteobacteria(100)	Alphaproteobacteria_unclassified(100)	Alphaproteobacteria_unclassified(100)	Alphaproteobacteria_unclassified(100)
Otu1342	Bacteria(100)	Proteobacteria(100)	Gammaproteobacteria(100)	Gammaproteobacteria_unclassified(100)	Gammaproteobacteria_unclassified(100)	Gammaproteobacteria_unclassified(100)
Otu1343	Bacteria(100)	Bacteria_unclassified(100)	Bacteria_unclassified(100)	Bacteria_unclassified(100)	Bacteria_unclassified(100)	Bacteria_unclassified(100)
Otu1344	Bacteria(100)	Bacteria_unclassified(100)	Bacteria_unclassified(100)	Bacteria_unclassified(100)	Bacteria_unclassified(100)	Bacteria_unclassified(100)
Otu1345	Bacteria(100)	Proteobacteria(100)	Alphaproteobacteria(100)	Sphingomonadales(100)	Sphingomonadaceae(100)	Sphingomonas(100)
Otu1346	Bacteria(100)	Proteobacteria(100)	Gammaproteobacteria(100)	Pseudomonadales(100)	Pseudomonadaceae(100)	Pseudomonadaceae_unclassified(100)
Otu1347	Bacteria(100)	Proteobacteria(100)	Alphaproteobacteria(100)	Rhodobacterales(100)	Rhodobacteraceae(100)	Rhodobacteraceae_unclassified(100)
Otu1348	Bacteria(100)	Bacteria_unclassified(100)	Bacteria_unclassified(100)	Bacteria_unclassified(100)	Bacteria_unclassified(100)	Bacteria_unclassified(100)
Otu1349	Bacteria(100)	Proteobacteria(100)	Gammaproteobacteria(100)	Gammaproteobacteria_unclassified(100)	Gammaproteobacteria_unclassified(100)	Gammaproteobacteria_unclassified(100)
Otu1350	Bacteria(100)	Bacteroidetes(100)	Bacteroidetes_unclassified(100)	Bacteroidetes_unclassified(100)	Bacteroidetes_unclassified(100)	Bacteroidetes_unclassified(100)
Otu1351	Bacteria(100)	Proteobacteria(100)	Alphaproteobacteria(100)	Rhodospirillales(100)	Thalassospiraceae(100)	Thalassospira(100)
Otu1352	Bacteria(100)	Firmicutes(100)	Bacilli(100)	Bacillales(100)	Bacillaceae_1(100)	Bacillaceae_1_unclassified(100)
Otu1353	Bacteria(100)	Bacteroidetes(100)	Flavobacteriia(100)	Flavobacteriales(100)	Flavobacteriaceae(100)	Flavobacteriaceae_unclassified(100)
Otu1354	Bacteria(100)	Bacteroidetes(100)	Flavobacteriia(100)	Flavobacteriales(100)	Flavobacteriaceae(100)	Flavobacterium(100)
Otu1355	Bacteria(100)	Proteobacteria(100)	Gammaproteobacteria(100)	Gammaproteobacteria_unclassified(100)	Gammaproteobacteria_unclassified(100)	Gammaproteobacteria_unclassified(100)
Otu1356	Bacteria(100)	Proteobacteria(100)	Gammaproteobacteria(100)	Cellvibrionales(100)	Cellvibrionales_unclassified(100)	Cellvibrionales_unclassified(100)
Otu1357	Bacteria(100)	Bacteria_unclassified(100)	Bacteria_unclassified(100)	Bacteria_unclassified(100)	Bacteria_unclassified(100)	Bacteria_unclassified(100)
Otu1358	Bacteria(100)	Bacteria_unclassified(100)	Bacteria_unclassified(100)	Bacteria_unclassified(100)	Bacteria_unclassified(100)	Bacteria_unclassified(100)
Otu1359	Bacteria(100)	Bacteria_unclassified(100)	Bacteria_unclassified(100)	Bacteria_unclassified(100)	Bacteria_unclassified(100)	Bacteria_unclassified(100)
Otu1360	Bacteria(100)	Proteobacteria(100)	Alphaproteobacteria(100)	Alphaproteobacteria_unclassified(100)	Alphaproteobacteria_unclassified(100)	Alphaproteobacteria_unclassified(100)
Otu1361	Bacteria(100)	Bacteroidetes(100)	Flavobacteriia(100)	Flavobacteriales(100)	Cryomorphaceae(100)	Owenweeksia(100)
Otu1362	Bacteria(100)	Bacteroidetes(100)	Flavobacteriia(100)	Flavobacteriales(100)	Cryomorphaceae(100)	Cryomorphaceae_unclassified(100)
Otu1363	Bacteria(100)	Bacteria_unclassified(100)	Bacteria_unclassified(100)	Bacteria_unclassified(100)	Bacteria_unclassified(100)	Bacteria_unclassified(100)
Otu1364	Bacteria(100)	Bacteria_unclassified(100)	Bacteria_unclassified(100)	Bacteria_unclassified(100)	Bacteria_unclassified(100)	Bacteria_unclassified(100)
Otu1365	Bacteria(100)	Bacteria_unclassified(100)	Bacteria_unclassified(100)	Bacteria_unclassified(100)	Bacteria_unclassified(100)	Bacteria_unclassified(100)
Otu1366	Bacteria(100)	Proteobacteria(100)	Gammaproteobacteria(100)	Alteromonadales(100)	Alteromonadaceae(100)	Alteromonadaceae_unclassified(100)
Otu1367	Bacteria(100)	Proteobacteria(100)	Alphaproteobacteria(100)	Sphingomonadales(100)	Erythrobacteraceae(100)	Erythrobacteraceae_unclassified(100)
Otu1368	Bacteria(100)	Proteobacteria(100)	Gammaproteobacteria(100)	Alteromonadales(100)	Alteromonadaceae(100)	Marisediminitalea(100)
Otu1369	Bacteria(100)	Spirochaetes(100)	Spirochaetia(100)	Spirochaetales(100)	Spirochaetaceae(100)	Spirochaetaceae_unclassified(100)
Otu1370	Bacteria(100)	Proteobacteria(100)	Gammaproteobacteria(100)	Gammaproteobacteria_unclassified(100)	Gammaproteobacteria_unclassified(100)	Gammaproteobacteria_unclassified(100)
Otu1371	Bacteria(100)	Proteobacteria(100)	Oligoflexia(100)	Bacteriovoracales(100)	Bacteriovoracaceae(100)	Bacteriovoracaceae_unclassified(100)
Otu1372	Bacteria(100)	Proteobacteria(100)	Gammaproteobacteria(100)	Alteromonadales(100)	Alteromonadaceae(100)	Alteromonas(100)
Otu1373	Bacteria(100)	Proteobacteria(100)	Gammaproteobacteria(100)	Alteromonadales(100)	Alteromonadaceae(100)	Marisediminitalea(100)
Otu1374	Bacteria(100)	Bacteria_unclassified(100)	Bacteria_unclassified(100)	Bacteria_unclassified(100)	Bacteria_unclassified(100)	Bacteria_unclassified(100)
Otu1375	Bacteria(100)	Proteobacteria(100)	Alphaproteobacteria(100)	Rhodobacterales(100)	Rhodobacteraceae(100)	Rhodobacteraceae_unclassified(100)
Otu1376	Bacteria(100)	Bacteria_unclassified(100)	Bacteria_unclassified(100)	Bacteria_unclassified(100)	Bacteria_unclassified(100)	Bacteria_unclassified(100)
Otu1377	Bacteria(100)	Proteobacteria(100)	Gammaproteobacteria(100)	Gammaproteobacteria_unclassified(100)	Gammaproteobacteria_unclassified(100)	Gammaproteobacteria_unclassified(100)
Otu1378	Bacteria(100)	Proteobacteria(100)	Betaproteobacteria(100)	Burkholderiales(100)	Comamonadaceae(100)	Curvibacter(100)
Otu1379	Bacteria(100)	Proteobacteria(100)	Alphaproteobacteria(100)	Alphaproteobacteria_unclassified(100)	Alphaproteobacteria_unclassified(100)	Alphaproteobacteria_unclassified(100)
Otu1380	Bacteria(100)	Proteobacteria(100)	Gammaproteobacteria(100)	Alteromonadales(100)	Alteromonadaceae(100)	Marinobacter(100)
Otu1381	Bacteria(100)	Actinobacteria(100)	Actinobacteria(100)	Bifidobacteriales(100)	Bifidobacteriaceae(100)	Bifidobacteriaceae_unclassified(100)
Otu1382	Bacteria(100)	Bacteria_unclassified(100)	Bacteria_unclassified(100)	Bacteria_unclassified(100)	Bacteria_unclassified(100)	Bacteria_unclassified(100)
Otu1383	Bacteria(100)	Proteobacteria(100)	Gammaproteobacteria(100)	Gammaproteobacteria_unclassified(100)	Gammaproteobacteria_unclassified(100)	Gammaproteobacteria_unclassified(100)
Otu1384	Bacteria(100)	Proteobacteria(100)	Alphaproteobacteria(100)	Rhodobacterales(100)	Rhodobacteraceae(100)	Rhodobacteraceae_unclassified(100)
Otu1385	Bacteria(100)	Bacteria_unclassified(100)	Bacteria_unclassified(100)	Bacteria_unclassified(100)	Bacteria_unclassified(100)	Bacteria_unclassified(100)
Otu1386	Bacteria(100)	Bacteria_unclassified(100)	Bacteria_unclassified(100)	Bacteria_unclassified(100)	Bacteria_unclassified(100)	Bacteria_unclassified(100)
Otu1387	Bacteria(100)	Proteobacteria(100)	Alphaproteobacteria(100)	Caulobacterales(100)	Hyphomonadaceae(100)	Hyphomonadaceae_unclassified(100)
Otu1388	Bacteria(100)	Bacteria_unclassified(100)	Bacteria_unclassified(100)	Bacteria_unclassified(100)	Bacteria_unclassified(100)	Bacteria_unclassified(100)
Otu1389	Bacteria(100)	Proteobacteria(100)	Proteobacteria_unclassified(100)	Proteobacteria_unclassified(100)	Proteobacteria_unclassified(100)	Proteobacteria_unclassified(100)
Otu1390	Bacteria(100)	Planctomycetes(100)	Planctomycetacia(100)	Pirellulales(100)	Pirellulaceae(100)	Pirellulaceae_unclassified(100)
Otu1391	Bacteria(100)	Proteobacteria(100)	Alphaproteobacteria(100)	Rhodobacterales(100)	Rhodobacteraceae(100)	Rhodobacteraceae_unclassified(100)
Otu1392	Bacteria(100)	Proteobacteria(100)	Alphaproteobacteria(100)	Rhizobiales(100)	Amorphaceae(100)	Acuticoccus(100)
Otu1393	Bacteria(100)	Bacteria_unclassified(100)	Bacteria_unclassified(100)	Bacteria_unclassified(100)	Bacteria_unclassified(100)	Bacteria_unclassified(100)
Otu1394	Bacteria(100)	Bacteria_unclassified(100)	Bacteria_unclassified(100)	Bacteria_unclassified(100)	Bacteria_unclassified(100)	Bacteria_unclassified(100)
Otu1395	Bacteria(100)	Bacteroidetes(100)	Bacteroidetes_unclassified(100)	Bacteroidetes_unclassified(100)	Bacteroidetes_unclassified(100)	Bacteroidetes_unclassified(100)
Otu1396	Bacteria(100)	Proteobacteria(100)	Alphaproteobacteria(100)	Rhodobacterales(100)	Rhodobacteraceae(100)	Rhodobacteraceae_unclassified(100)
Otu1397	Bacteria(100)	Bacteroidetes(100)	Chitinophagia(100)	Chitinophagales(100)	Chitinophagaceae(100)	Chitinophagaceae_unclassified(100)
Otu1398	Bacteria(100)	Actinobacteria(100)	Actinobacteria(100)	Mycobacteriales(100)	Corynebacteriaceae(100)	Corynebacterium(100)
Otu1399	Bacteria(100)	Proteobacteria(100)	Alphaproteobacteria(100)	Sphingomonadales(100)	Erythrobacteraceae(100)	Erythrobacteraceae_unclassified(100)
Otu1400	Bacteria(100)	Proteobacteria(100)	Alphaproteobacteria(100)	Rhodobacterales(100)	Rhodobacteraceae(100)	Limimaricola(100)
Otu1401	Bacteria(100)	Proteobacteria(100)	Gammaproteobacteria(100)	Gammaproteobacteria_unclassified(100)	Gammaproteobacteria_unclassified(100)	Gammaproteobacteria_unclassified(100)
Otu1402	Bacteria(100)	Bacteria_unclassified(100)	Bacteria_unclassified(100)	Bacteria_unclassified(100)	Bacteria_unclassified(100)	Bacteria_unclassified(100)
Otu1403	Bacteria(100)	Bacteria_unclassified(100)	Bacteria_unclassified(100)	Bacteria_unclassified(100)	Bacteria_unclassified(100)	Bacteria_unclassified(100)
Otu1404	Bacteria(100)	Proteobacteria(100)	Proteobacteria_unclassified(100)	Proteobacteria_unclassified(100)	Proteobacteria_unclassified(100)	Proteobacteria_unclassified(100)
Otu1405	Bacteria(100)	Proteobacteria(100)	Alphaproteobacteria(100)	Rhodospirillales(100)	Thalassospiraceae(100)	Thalassospira(100)
Otu1406	Bacteria(100)	Proteobacteria(100)	Alphaproteobacteria(100)	Sphingomonadales(100)	Erythrobacteraceae(100)	Erythrobacteraceae_unclassified(100)
Otu1407	Bacteria(100)	Proteobacteria(100)	Alphaproteobacteria(100)	Rhodobacterales(100)	Rhodobacteraceae(100)	Rhodobacteraceae_unclassified(100)
Otu1408	Bacteria(100)	Cyanobacteria/Chloroplast(100)	Cyanobacteria/Chloroplast_unclassified(100)	Cyanobacteria/Chloroplast_unclassified(100)	Cyanobacteria/Chloroplast_unclassified(100)	Cyanobacteria/Chloroplast_unclassified(100)
Otu1409	Bacteria(100)	Proteobacteria(100)	Alphaproteobacteria(100)	Sphingomonadales(100)	Sphingomonadales_unclassified(100)	Sphingomonadales_unclassified(100)
Otu1410	Bacteria(100)	Proteobacteria(100)	Alphaproteobacteria(100)	Rhodobacterales(100)	Rhodobacteraceae(100)	Limimaricola(100)
Otu1411	Bacteria(100)	Proteobacteria(100)	Gammaproteobacteria(100)	Pseudomonadales(100)	Pseudomonadaceae(100)	Pseudomonadaceae_unclassified(100)
Otu1412	Bacteria(100)	Proteobacteria(100)	Gammaproteobacteria(100)	Chromatiales(100)	Chromatiaceae(100)	Chromatiaceae_unclassified(100)
Otu1413	Bacteria(100)	Bacteria_unclassified(100)	Bacteria_unclassified(100)	Bacteria_unclassified(100)	Bacteria_unclassified(100)	Bacteria_unclassified(100)
Otu1414	Bacteria(100)	Bacteroidetes(100)	Flavobacteriia(100)	Flavobacteriales(100)	Flavobacteriaceae(100)	Flavobacterium(100)
Otu1415	Bacteria(100)	Proteobacteria(100)	Alphaproteobacteria(100)	Rhizobiales(100)	Devosiaceae(100)	Devosia(100)
Otu1416	Bacteria(100)	Bacteroidetes(100)	Flavobacteriia(100)	Flavobacteriales(100)	Flavobacteriaceae(100)	Flavobacterium(100)
Otu1417	Bacteria(100)	Bacteria_unclassified(100)	Bacteria_unclassified(100)	Bacteria_unclassified(100)	Bacteria_unclassified(100)	Bacteria_unclassified(100)
Otu1418	Bacteria(100)	Planctomycetes(100)	Planctomycetacia(100)	Planctomycetacia_unclassified(100)	Planctomycetacia_unclassified(100)	Planctomycetacia_unclassified(100)
Otu1419	Bacteria(100)	Proteobacteria(100)	Gammaproteobacteria(100)	Gammaproteobacteria_unclassified(100)	Gammaproteobacteria_unclassified(100)	Gammaproteobacteria_unclassified(100)
Otu1420	Bacteria(100)	Proteobacteria(100)	Alphaproteobacteria(100)	Rhodobacterales(100)	Rhodobacteraceae(100)	Donghicola(100)
Otu1421	Bacteria(100)	Proteobacteria(100)	Alphaproteobacteria(100)	Rhodospirillales(100)	Thalassospiraceae(100)	Thalassospira(100)
Otu1422	Bacteria(100)	Proteobacteria(100)	Gammaproteobacteria(100)	Alteromonadales(100)	Alteromonadaceae(100)	Alteromonas(100)
Otu1423	Bacteria(100)	Planctomycetes(100)	Planctomycetacia(100)	Planctomycetacia_unclassified(100)	Planctomycetacia_unclassified(100)	Planctomycetacia_unclassified(100)
Otu1424	Bacteria(100)	Proteobacteria(100)	Gammaproteobacteria(100)	Alteromonadales(100)	Alteromonadaceae(100)	Alteromonas(100)
Otu1425	Bacteria(100)	Proteobacteria(100)	Gammaproteobacteria(100)	Gammaproteobacteria_unclassified(100)	Gammaproteobacteria_unclassified(100)	Gammaproteobacteria_unclassified(100)
Otu1426	Bacteria(100)	Proteobacteria(100)	Gammaproteobacteria(100)	Alteromonadales(100)	Alteromonadaceae(100)	Alteromonadaceae_unclassified(100)
Otu1427	Bacteria(100)	Proteobacteria(100)	Alphaproteobacteria(100)	Caulobacterales(100)	Hyphomonadaceae(100)	Ponticaulis(100)
Otu1428	Bacteria(100)	Bacteroidetes(100)	Saprospiria(100)	Saprospirales(100)	Lewinellaceae(100)	Lewinella(100)
Otu1429	Bacteria(100)	Bacteria_unclassified(100)	Bacteria_unclassified(100)	Bacteria_unclassified(100)	Bacteria_unclassified(100)	Bacteria_unclassified(100)
Otu1430	Bacteria(100)	Proteobacteria(100)	Alphaproteobacteria(100)	Caulobacterales(100)	Hyphomonadaceae(100)	Hyphomonadaceae_unclassified(100)
Otu1431	Bacteria(100)	Proteobacteria(100)	Betaproteobacteria(100)	Burkholderiales(100)	Burkholderiaceae(100)	Burkholderia(100)
Otu1432	Bacteria(100)	Proteobacteria(100)	Gammaproteobacteria(100)	Alteromonadales(100)	Alteromonadaceae(100)	Marisediminitalea(100)
Otu1433	Bacteria(100)	Bacteroidetes(100)	Flavobacteriia(100)	Flavobacteriales(100)	Flavobacteriaceae(100)	Flavobacterium(100)
Otu1434	Bacteria(100)	Proteobacteria(100)	Gammaproteobacteria(100)	Gammaproteobacteria_unclassified(100)	Gammaproteobacteria_unclassified(100)	Gammaproteobacteria_unclassified(100)
Otu1435	Bacteria(100)	Proteobacteria(100)	Deltaproteobacteria(100)	Myxococcales(100)	Myxococcales_unclassified(100)	Myxococcales_unclassified(100)
Otu1436	Bacteria(100)	Proteobacteria(100)	Alphaproteobacteria(100)	Alphaproteobacteria_unclassified(100)	Alphaproteobacteria_unclassified(100)	Alphaproteobacteria_unclassified(100)
Otu1437	Bacteria(100)	Proteobacteria(100)	Gammaproteobacteria(100)	Alteromonadales(100)	Alteromonadaceae(100)	Alteromonas(100)
Otu1438	Bacteria(100)	Proteobacteria(100)	Gammaproteobacteria(100)	Alteromonadales(100)	Pseudoalteromonadaceae(100)	Pseudoalteromonas(100)
Otu1439	Bacteria(100)	Bacteroidetes(100)	Flavobacteriia(100)	Flavobacteriales(100)	Flavobacteriaceae(100)	Flavobacterium(100)
Otu1440	Bacteria(100)	Proteobacteria(100)	Gammaproteobacteria(100)	Alteromonadales(100)	Alteromonadaceae(100)	Planctobacterium(100)
Otu1441	Bacteria(100)	Proteobacteria(100)	Gammaproteobacteria(100)	Alteromonadales(100)	Pseudoalteromonadaceae(100)	Pseudoalteromonas(100)
Otu1442	Bacteria(100)	Proteobacteria(100)	Alphaproteobacteria(100)	Parvularculales(100)	Parvularculaceae(100)	Parvularcula(100)
Otu1443	Bacteria(100)	Bacteria_unclassified(100)	Bacteria_unclassified(100)	Bacteria_unclassified(100)	Bacteria_unclassified(100)	Bacteria_unclassified(100)
Otu1444	Bacteria(100)	Proteobacteria(100)	Gammaproteobacteria(100)	Alteromonadales(100)	Pseudoalteromonadaceae(100)	Pseudoalteromonas(100)
Otu1445	Bacteria(100)	Proteobacteria(100)	Gammaproteobacteria(100)	Alteromonadales(100)	Alteromonadaceae(100)	Marisediminitalea(100)
Otu1446	Bacteria(100)	Proteobacteria(100)	Alphaproteobacteria(100)	Rhodobacterales(100)	Rhodobacteraceae(100)	Limimaricola(100)
Otu1447	Bacteria(100)	Bacteroidetes(100)	Flavobacteriia(100)	Flavobacteriales(100)	Flavobacteriaceae(100)	Flavobacteriaceae_unclassified(100)
Otu1448	Bacteria(100)	Bacteroidetes(100)	Flavobacteriia(100)	Flavobacteriales(100)	Flavobacteriaceae(100)	Flavobacteriaceae_unclassified(100)
Otu1449	Bacteria(100)	Bacteria_unclassified(100)	Bacteria_unclassified(100)	Bacteria_unclassified(100)	Bacteria_unclassified(100)	Bacteria_unclassified(100)
Otu1450	Bacteria(100)	Proteobacteria(100)	Gammaproteobacteria(100)	Oceanospirillales(100)	Endozoicomonadaceae(100)	Endozoicomonas(100)
Otu1451	Bacteria(100)	Proteobacteria(100)	Alphaproteobacteria(100)	Caulobacterales(100)	Hyphomonadaceae(100)	Ponticaulis(100)
Otu1452	Bacteria(100)	Proteobacteria(100)	Alphaproteobacteria(100)	Sphingomonadales(100)	Sphingomonadales_unclassified(100)	Sphingomonadales_unclassified(100)
Otu1453	Bacteria(100)	Proteobacteria(100)	Gammaproteobacteria(100)	Chromatiales(100)	Ectothiorhodospiraceae(100)	Oceanococcus(100)
Otu1454	Bacteria(100)	Proteobacteria(100)	Gammaproteobacteria(100)	Alteromonadales(100)	Alteromonadaceae(100)	Alteromonadaceae_unclassified(100)
Otu1455	Bacteria(100)	Proteobacteria(100)	Gammaproteobacteria(100)	Chromatiales(100)	Ectothiorhodospiraceae(100)	Oceanococcus(100)
Otu1456	Bacteria(100)	Proteobacteria(100)	Betaproteobacteria(100)	Burkholderiales(100)	Comamonadaceae(100)	Curvibacter(100)
Otu1457	Bacteria(100)	Proteobacteria(100)	Gammaproteobacteria(100)	Alteromonadales(100)	Alteromonadaceae(100)	Marinobacter(100)
Otu1458	Bacteria(100)	Proteobacteria(100)	Gammaproteobacteria(100)	Alteromonadales(100)	Alteromonadaceae(100)	Alteromonas(100)
Otu1459	Bacteria(100)	Proteobacteria(100)	Alphaproteobacteria(100)	Rhodobacterales(100)	Rhodobacteraceae(100)	Limimaricola(100)
Otu1460	Bacteria(100)	Proteobacteria(100)	Proteobacteria_unclassified(100)	Proteobacteria_unclassified(100)	Proteobacteria_unclassified(100)	Proteobacteria_unclassified(100)
Otu1461	Bacteria(100)	Proteobacteria(100)	Alphaproteobacteria(100)	Sphingomonadales(100)	Erythrobacteraceae(100)	Erythrobacteraceae_unclassified(100)
Otu1462	Bacteria(100)	Proteobacteria(100)	Gammaproteobacteria(100)	Alteromonadales(100)	Pseudoalteromonadaceae(100)	Pseudoalteromonas(100)
Otu1463	Bacteria(100)	Proteobacteria(100)	Gammaproteobacteria(100)	Oceanospirillales(100)	Endozoicomonadaceae(100)	Endozoicomonas(100)
Otu1464	Bacteria(100)	Proteobacteria(100)	Gammaproteobacteria(100)	Alteromonadales(100)	Alteromonadaceae(100)	Alteromonas(100)
Otu1465	Bacteria(100)	Proteobacteria(100)	Proteobacteria_unclassified(100)	Proteobacteria_unclassified(100)	Proteobacteria_unclassified(100)	Proteobacteria_unclassified(100)
Otu1466	Bacteria(100)	Proteobacteria(100)	Alphaproteobacteria(100)	Rhodobacterales(100)	Rhodobacteraceae(100)	Rhodobacteraceae_unclassified(100)
Otu1467	Bacteria(100)	Bacteroidetes(100)	Flavobacteriia(100)	Flavobacteriales(100)	Flavobacteriaceae(100)	Flavobacterium(100)
Otu1468	Bacteria(100)	Proteobacteria(100)	Gammaproteobacteria(100)	Gammaproteobacteria_unclassified(100)	Gammaproteobacteria_unclassified(100)	Gammaproteobacteria_unclassified(100)
Otu1469	Bacteria(100)	Proteobacteria(100)	Alphaproteobacteria(100)	Caulobacterales(100)	Caulobacteraceae(100)	Brevundimonas(100)
Otu1470	Bacteria(100)	Proteobacteria(100)	Gammaproteobacteria(100)	Gammaproteobacteria_unclassified(100)	Gammaproteobacteria_unclassified(100)	Gammaproteobacteria_unclassified(100)
Otu1471	Bacteria(100)	Proteobacteria(100)	Gammaproteobacteria(100)	Gammaproteobacteria_unclassified(100)	Gammaproteobacteria_unclassified(100)	Gammaproteobacteria_unclassified(100)
Otu1472	Bacteria(100)	Proteobacteria(100)	Alphaproteobacteria(100)	Rhodobacterales(100)	Rhodobacteraceae(100)	Rhodobacteraceae_unclassified(100)
Otu1473	Bacteria(100)	Proteobacteria(100)	Alphaproteobacteria(100)	Rhodobacterales(100)	Rhodobacteraceae(100)	Rhodobacteraceae_unclassified(100)
Otu1474	Bacteria(100)	Proteobacteria(100)	Alphaproteobacteria(100)	Sphingomonadales(100)	Erythrobacteraceae(100)	Erythrobacteraceae_unclassified(100)
Otu1475	Bacteria(100)	Proteobacteria(100)	Alphaproteobacteria(100)	Caulobacterales(100)	Caulobacteraceae(100)	Phenylobacterium(100)
Otu1476	Bacteria(100)	Proteobacteria(100)	Gammaproteobacteria(100)	Gammaproteobacteria_unclassified(100)	Gammaproteobacteria_unclassified(100)	Gammaproteobacteria_unclassified(100)
Otu1477	Bacteria(100)	Bacteroidetes(100)	Flavobacteriia(100)	Flavobacteriales(100)	Flavobacteriaceae(100)	Flavobacterium(100)
Otu1478	Bacteria(100)	Bacteria_unclassified(100)	Bacteria_unclassified(100)	Bacteria_unclassified(100)	Bacteria_unclassified(100)	Bacteria_unclassified(100)
Otu1479	Bacteria(100)	Bacteroidetes(100)	Flavobacteriia(100)	Flavobacteriales(100)	Flavobacteriaceae(100)	Flavobacteriaceae_unclassified(100)
Otu1480	Bacteria(100)	Proteobacteria(100)	Alphaproteobacteria(100)	Rhodobacterales(100)	Rhodobacteraceae(100)	Limimaricola(100)
Otu1481	Bacteria(100)	Bacteria_unclassified(100)	Bacteria_unclassified(100)	Bacteria_unclassified(100)	Bacteria_unclassified(100)	Bacteria_unclassified(100)
Otu1482	Bacteria(100)	Proteobacteria(100)	Gammaproteobacteria(100)	Alteromonadales(100)	Alteromonadaceae(100)	Alteromonadaceae_unclassified(100)
Otu1483	Bacteria(100)	Proteobacteria(100)	Alphaproteobacteria(100)	Rhodospirillales(100)	Thalassospiraceae(100)	Thalassospira(100)
Otu1484	Bacteria(100)	Firmicutes(100)	Bacilli(100)	Bacillales(100)	Bacillales_unclassified(100)	Bacillales_unclassified(100)
Otu1485	Bacteria(100)	Proteobacteria(100)	Gammaproteobacteria(100)	Pseudomonadales(100)	Pseudomonadaceae(100)	Pseudomonas(100)
Otu1486	Bacteria(100)	Proteobacteria(100)	Alphaproteobacteria(100)	Rhodobacterales(100)	Rhodobacteraceae(100)	Limimaricola(100)
Otu1487	Bacteria(100)	Proteobacteria(100)	Alphaproteobacteria(100)	Rhodobacterales(100)	Rhodobacteraceae(100)	Rhodobacteraceae_unclassified(100)
Otu1488	Bacteria(100)	Bacteroidetes(100)	Saprospiria(100)	Saprospirales(100)	Saprospirales_unclassified(100)	Saprospirales_unclassified(100)
Otu1489	Bacteria(100)	Firmicutes(100)	Bacilli(100)	Bacillales(100)	Bacillaceae_1(100)	Anaerobacillus(100)
Otu1490	Bacteria(100)	Proteobacteria(100)	Gammaproteobacteria(100)	Vibrionales(100)	Vibrionaceae(100)	Vibrionaceae_unclassified(100)
Otu1491	Bacteria(100)	Proteobacteria(100)	Alphaproteobacteria(100)	Sphingomonadales(100)	Erythrobacteraceae(100)	Erythrobacter(100)
Otu1492	Bacteria(100)	Proteobacteria(100)	Alphaproteobacteria(100)	Rhodobacterales(100)	Rhodobacteraceae(100)	Rhodobacteraceae_unclassified(100)
Otu1493	Bacteria(100)	Proteobacteria(100)	Alphaproteobacteria(100)	Rhodobacterales(100)	Rhodobacteraceae(100)	Rhodobacteraceae_unclassified(100)
Otu1494	Bacteria(100)	Proteobacteria(100)	Gammaproteobacteria(100)	Alteromonadales(100)	Alteromonadaceae(100)	Marinobacter(100)
Otu1495	Bacteria(100)	Proteobacteria(100)	Alphaproteobacteria(100)	Rhodobacterales(100)	Rhodobacteraceae(100)	Rhodobacteraceae_unclassified(100)
Otu1496	Bacteria(100)	Proteobacteria(100)	Alphaproteobacteria(100)	Rhodospirillales(100)	Thalassospiraceae(100)	Thalassospira(100)
Otu1497	Bacteria(100)	Proteobacteria(100)	Alphaproteobacteria(100)	Caulobacterales(100)	Hyphomonadaceae(100)	Hyphomonadaceae_unclassified(100)
Otu1498	Bacteria(100)	Proteobacteria(100)	Gammaproteobacteria(100)	Cellvibrionales(100)	Spongiibacteraceae(100)	Spongiibacter(100)
Otu1499	Bacteria(100)	Proteobacteria(100)	Gammaproteobacteria(100)	Cellvibrionales(100)	Spongiibacteraceae(100)	Spongiibacter(100)
Otu1500	Bacteria(100)	Proteobacteria(100)	Betaproteobacteria(100)	Burkholderiales(100)	Comamonadaceae(100)	Curvibacter(100)
Otu1501	Bacteria(100)	Firmicutes(100)	Bacilli(100)	Bacillales(100)	Bacillaceae_1(100)	Bacillaceae_1_unclassified(100)
Otu1502	Bacteria(100)	Proteobacteria(100)	Proteobacteria_unclassified(100)	Proteobacteria_unclassified(100)	Proteobacteria_unclassified(100)	Proteobacteria_unclassified(100)
Otu1503	Bacteria(100)	Proteobacteria(100)	Gammaproteobacteria(100)	Pseudomonadales(100)	Pseudomonadaceae(100)	Pseudomonadaceae_unclassified(100)
Otu1504	Bacteria(100)	Proteobacteria(100)	Gammaproteobacteria(100)	Alteromonadales(100)	Pseudoalteromonadaceae(100)	Pseudoalteromonas(100)
Otu1505	Bacteria(100)	Proteobacteria(100)	Gammaproteobacteria(100)	Alteromonadales(100)	Alteromonadaceae(100)	Marisediminitalea(100)
Otu1506	Bacteria(100)	Proteobacteria(100)	Alphaproteobacteria(100)	Kiloniellales(100)	Kiloniellaceae(100)	Thalassocola(100)
Otu1507	Bacteria(100)	Bacteroidetes(100)	Flavobacteriia(100)	Flavobacteriales(100)	Flavobacteriaceae(100)	Flavobacteriaceae_unclassified(100)
Otu1508	Bacteria(100)	Proteobacteria(100)	Alphaproteobacteria(100)	Sphingomonadales(100)	Erythrobacteraceae(100)	Erythrobacteraceae_unclassified(100)
Otu1509	Bacteria(100)	Proteobacteria(100)	Gammaproteobacteria(100)	Gammaproteobacteria_unclassified(100)	Gammaproteobacteria_unclassified(100)	Gammaproteobacteria_unclassified(100)
Otu1510	Bacteria(100)	Proteobacteria(100)	Gammaproteobacteria(100)	Gammaproteobacteria_unclassified(100)	Gammaproteobacteria_unclassified(100)	Gammaproteobacteria_unclassified(100)
Otu1511	Bacteria(100)	Proteobacteria(100)	Alphaproteobacteria(100)	Rhodobacterales(100)	Rhodobacteraceae(100)	Rhodobacteraceae_unclassified(100)
Otu1512	Bacteria(100)	Proteobacteria(100)	Gammaproteobacteria(100)	Cellvibrionales(100)	Spongiibacteraceae(100)	Spongiibacter(100)
Otu1513	Bacteria(100)	Proteobacteria(100)	Alphaproteobacteria(100)	Rhodobacterales(100)	Rhodobacteraceae(100)	Rhodobacteraceae_unclassified(100)
Otu1514	Bacteria(100)	Proteobacteria(100)	Alphaproteobacteria(100)	Rhodobacterales(100)	Rhodobacteraceae(100)	Rhodobacteraceae_unclassified(100)
Otu1515	Bacteria(100)	Proteobacteria(100)	Alphaproteobacteria(100)	Rhodospirillales(100)	Thalassospiraceae(100)	Thalassospira(100)
Otu1516	Bacteria(100)	Proteobacteria(100)	Gammaproteobacteria(100)	Alteromonadales(100)	Alteromonadaceae(100)	Marinobacter(100)
Otu1517	Bacteria(100)	Proteobacteria(100)	Gammaproteobacteria(100)	Legionellales(100)	Legionellaceae(100)	Legionella(100)
Otu1518	Bacteria(100)	Proteobacteria(100)	Alphaproteobacteria(100)	Rhizobiales(100)	Devosiaceae(100)	Devosia(100)
Otu1519	Bacteria(100)	Bacteroidetes(100)	Flavobacteriia(100)	Flavobacteriales(100)	Flavobacteriaceae(100)	Flavobacteriaceae_unclassified(100)
Otu1520	Bacteria(100)	Proteobacteria(100)	Gammaproteobacteria(100)	Pseudomonadales(100)	Pseudomonadaceae(100)	Pseudomonas(100)
Otu1521	Bacteria(100)	Proteobacteria(100)	Gammaproteobacteria(100)	Gammaproteobacteria_unclassified(100)	Gammaproteobacteria_unclassified(100)	Gammaproteobacteria_unclassified(100)
Otu1522	Bacteria(100)	Proteobacteria(100)	Gammaproteobacteria(100)	Cellvibrionales(100)	Halieaceae(100)	Halieaceae_unclassified(100)
Otu1523	Bacteria(100)	Proteobacteria(100)	Gammaproteobacteria(100)	Alteromonadales(100)	Alteromonadaceae(100)	Alteromonas(100)
Otu1524	Bacteria(100)	Proteobacteria(100)	Alphaproteobacteria(100)	Rhodobacterales(100)	Rhodobacteraceae(100)	Rhodobacteraceae_unclassified(100)
Otu1525	Bacteria(100)	Proteobacteria(100)	Alphaproteobacteria(100)	Sphingomonadales(100)	Sphingomonadaceae(100)	Sphingomonas(100)
Otu1526	Bacteria(100)	Proteobacteria(100)	Gammaproteobacteria(100)	Alteromonadales(100)	Alteromonadaceae(100)	Marisediminitalea(100)
Otu1527	Bacteria(100)	Proteobacteria(100)	Gammaproteobacteria(100)	Alteromonadales(100)	Alteromonadaceae(100)	Marisediminitalea(100)
Otu1528	Bacteria(100)	Acidobacteria(100)	Acidobacteria_Gp10(100)	Gp10(100)	Gp10_unclassified(100)	Gp10_unclassified(100)
Otu1529	Bacteria(100)	Firmicutes(100)	Bacilli(100)	Bacillales(100)	Bacillaceae_1(100)	Anaerobacillus(100)
Otu1530	Bacteria(100)	Proteobacteria(100)	Gammaproteobacteria(100)	Oceanospirillales(100)	Halomonadaceae(100)	Halomonadaceae_unclassified(100)
Otu1531	Bacteria(100)	Bacteroidetes(100)	Saprospiria(100)	Saprospirales(100)	Saprospirales_unclassified(100)	Saprospirales_unclassified(100)
Otu1532	Bacteria(100)	Proteobacteria(100)	Proteobacteria_unclassified(100)	Proteobacteria_unclassified(100)	Proteobacteria_unclassified(100)	Proteobacteria_unclassified(100)
Otu1533	Bacteria(100)	Proteobacteria(100)	Alphaproteobacteria(100)	Rhodobacterales(100)	Rhodobacteraceae(100)	Rhodobacteraceae_unclassified(100)
Otu1534	Bacteria(100)	Proteobacteria(100)	Gammaproteobacteria(100)	Alteromonadales(100)	Alteromonadaceae(100)	Marinobacter(100)
Otu1535	Bacteria(100)	Proteobacteria(100)	Gammaproteobacteria(100)	Oceanospirillales(100)	Alcanivoracaceae(100)	Alcanivorax(100)
Otu1536	Bacteria(100)	Proteobacteria(100)	Alphaproteobacteria(100)	Sphingomonadales(100)	Erythrobacteraceae(100)	Erythrobacter(100)
Otu1537	Bacteria(100)	Proteobacteria(100)	Alphaproteobacteria(100)	Sphingomonadales(100)	Erythrobacteraceae(100)	Erythrobacteraceae_unclassified(100)
Otu1538	Bacteria(100)	Bacteroidetes(100)	Flavobacteriia(100)	Flavobacteriales(100)	Weeksellaceae(100)	Cloacibacterium(100)
Otu1539	Bacteria(100)	Bacteria_unclassified(100)	Bacteria_unclassified(100)	Bacteria_unclassified(100)	Bacteria_unclassified(100)	Bacteria_unclassified(100)
Otu1540	Bacteria(100)	Proteobacteria(100)	Alphaproteobacteria(100)	Rhodospirillales(100)	Thalassospiraceae(100)	Thalassospira(100)
Otu1541	Bacteria(100)	Proteobacteria(100)	Betaproteobacteria(100)	Burkholderiales(100)	Comamonadaceae(100)	Comamonadaceae_unclassified(100)
Otu1542	Bacteria(100)	Proteobacteria(100)	Betaproteobacteria(100)	Burkholderiales(100)	Comamonadaceae(100)	Curvibacter(100)
Otu1543	Bacteria(100)	Proteobacteria(100)	Gammaproteobacteria(100)	Pseudomonadales(100)	Pseudomonadaceae(100)	Pseudomonadaceae_unclassified(100)
Otu1544	Bacteria(100)	Bacteria_unclassified(100)	Bacteria_unclassified(100)	Bacteria_unclassified(100)	Bacteria_unclassified(100)	Bacteria_unclassified(100)
Otu1545	Bacteria(100)	Proteobacteria(100)	Alphaproteobacteria(100)	Rhodobacterales(100)	Rhodobacteraceae(100)	Rhodobacteraceae_unclassified(100)
Otu1546	Bacteria(100)	Bacteroidetes(100)	Flavobacteriia(100)	Flavobacteriales(100)	Flavobacteriaceae(100)	Flavobacteriaceae_unclassified(100)
Otu1547	Bacteria(100)	Proteobacteria(100)	Gammaproteobacteria(100)	Alteromonadales(100)	Alteromonadaceae(100)	Marinobacter(100)
Otu1548	Bacteria(100)	Proteobacteria(100)	Alphaproteobacteria(100)	Rhodobacterales(100)	Rhodobacteraceae(100)	Rhodobacteraceae_unclassified(100)
Otu1549	Bacteria(100)	Proteobacteria(100)	Gammaproteobacteria(100)	Gammaproteobacteria_unclassified(100)	Gammaproteobacteria_unclassified(100)	Gammaproteobacteria_unclassified(100)
Otu1550	Bacteria(100)	Bacteria_unclassified(100)	Bacteria_unclassified(100)	Bacteria_unclassified(100)	Bacteria_unclassified(100)	Bacteria_unclassified(100)
Otu1551	Bacteria(100)	Proteobacteria(100)	Gammaproteobacteria(100)	Pseudomonadales(100)	Pseudomonadaceae(100)	Pseudomonadaceae_unclassified(100)
Otu1552	Bacteria(100)	Proteobacteria(100)	Alphaproteobacteria(100)	Rhodobacterales(100)	Rhodobacteraceae(100)	Rhodobacteraceae_unclassified(100)
Otu1553	Bacteria(100)	Proteobacteria(100)	Alphaproteobacteria(100)	Rhodospirillales(100)	Thalassospiraceae(100)	Thalassospira(100)
Otu1554	Bacteria(100)	Bacteroidetes(100)	Saprospiria(100)	Saprospirales(100)	Saprospirales_unclassified(100)	Saprospirales_unclassified(100)
Otu1555	Bacteria(100)	Proteobacteria(100)	Gammaproteobacteria(100)	Alteromonadales(100)	Alteromonadaceae(100)	Marisediminitalea(100)
Otu1556	Bacteria(100)	Proteobacteria(100)	Alphaproteobacteria(100)	Rhodobacterales(100)	Rhodobacteraceae(100)	Rhodobacteraceae_unclassified(100)
Otu1557	Bacteria(100)	Proteobacteria(100)	Gammaproteobacteria(100)	Pseudomonadales(100)	Pseudomonadaceae(100)	Pseudomonas(100)
Otu1558	Bacteria(100)	Proteobacteria(100)	Proteobacteria_unclassified(100)	Proteobacteria_unclassified(100)	Proteobacteria_unclassified(100)	Proteobacteria_unclassified(100)
Otu1559	Bacteria(100)	Proteobacteria(100)	Gammaproteobacteria(100)	Alteromonadales(100)	Alteromonadaceae(100)	Alteromonadaceae_unclassified(100)
Otu1560	Bacteria(100)	Proteobacteria(100)	Alphaproteobacteria(100)	Rhodospirillales(100)	Thalassospiraceae(100)	Thalassospira(100)
Otu1561	Bacteria(100)	Proteobacteria(100)	Alphaproteobacteria(100)	Alphaproteobacteria_unclassified(100)	Alphaproteobacteria_unclassified(100)	Alphaproteobacteria_unclassified(100)
Otu1562	Bacteria(100)	Proteobacteria(100)	Betaproteobacteria(100)	Burkholderiales(100)	Burkholderiales_unclassified(100)	Burkholderiales_unclassified(100)
Otu1563	Bacteria(100)	Proteobacteria(100)	Alphaproteobacteria(100)	Rhodobacterales(100)	Rhodobacteraceae(100)	Rhodobacteraceae_unclassified(100)
Otu1564	Bacteria(100)	Proteobacteria(100)	Gammaproteobacteria(100)	Pseudomonadales(100)	Pseudomonadaceae(100)	Pseudomonadaceae_unclassified(100)
Otu1565	Bacteria(100)	Proteobacteria(100)	Alphaproteobacteria(100)	Rhodospirillales(100)	Thalassospiraceae(100)	Thalassospira(100)
Otu1566	Bacteria(100)	Proteobacteria(100)	Betaproteobacteria(100)	Burkholderiales(100)	Comamonadaceae(100)	Curvibacter(100)
Otu1567	Bacteria(100)	Proteobacteria(100)	Gammaproteobacteria(100)	Cellvibrionales(100)	Spongiibacteraceae(100)	Spongiibacter(100)
Otu1568	Bacteria(100)	Proteobacteria(100)	Gammaproteobacteria(100)	Cellvibrionales(100)	Cellvibrionaceae(100)	Simiduia(100)
Otu1569	Bacteria(100)	Planctomycetes(100)	Planctomycetacia(100)	Planctomycetacia_unclassified(100)	Planctomycetacia_unclassified(100)	Planctomycetacia_unclassified(100)
Otu1570	Bacteria(100)	Proteobacteria(100)	Gammaproteobacteria(100)	Pseudomonadales(100)	Pseudomonadaceae(100)	Pseudomonas(100)
Otu1571	Bacteria(100)	Proteobacteria(100)	Gammaproteobacteria(100)	Alteromonadales(100)	Alteromonadaceae(100)	Marinobacter(100)
Otu1572	Bacteria(100)	Proteobacteria(100)	Gammaproteobacteria(100)	Gammaproteobacteria_unclassified(100)	Gammaproteobacteria_unclassified(100)	Gammaproteobacteria_unclassified(100)
Otu1573	Bacteria(100)	Proteobacteria(100)	Alphaproteobacteria(100)	Rhodospirillales(100)	Thalassospiraceae(100)	Thalassospira(100)
Otu1574	Bacteria(100)	Bacteria_unclassified(100)	Bacteria_unclassified(100)	Bacteria_unclassified(100)	Bacteria_unclassified(100)	Bacteria_unclassified(100)
Otu1575	Bacteria(100)	Proteobacteria(100)	Alphaproteobacteria(100)	Sphingomonadales(100)	Sphingomonadaceae(100)	Sphingobium(100)
Otu1576	Bacteria(100)	Proteobacteria(100)	Gammaproteobacteria(100)	Gammaproteobacteria_unclassified(100)	Gammaproteobacteria_unclassified(100)	Gammaproteobacteria_unclassified(100)
Otu1577	Bacteria(100)	Proteobacteria(100)	Gammaproteobacteria(100)	Cellvibrionales(100)	Spongiibacteraceae(100)	Spongiibacter(100)
Otu1578	Bacteria(100)	Proteobacteria(100)	Alphaproteobacteria(100)	Sphingomonadales(100)	Erythrobacteraceae(100)	Erythrobacteraceae_unclassified(100)
Otu1579	Bacteria(100)	Proteobacteria(100)	Gammaproteobacteria(100)	Alteromonadales(100)	Alteromonadaceae(100)	Alteromonas(100)
Otu1580	Bacteria(100)	Proteobacteria(100)	Alphaproteobacteria(100)	Rhodobacterales(100)	Rhodobacteraceae(100)	Rhodobacteraceae_unclassified(100)
Otu1581	Bacteria(100)	Actinobacteria(100)	Actinobacteria(100)	Propionibacteriales(100)	Propionibacteriaceae(100)	Cutibacterium(100)
Otu1582	Bacteria(100)	Bacteroidetes(100)	Flavobacteriia(100)	Flavobacteriales(100)	Flavobacteriaceae(100)	Flavobacterium(100)
Otu1583	Bacteria(100)	Proteobacteria(100)	Gammaproteobacteria(100)	Pseudomonadales(100)	Pseudomonadaceae(100)	Pseudomonas(100)
Otu1584	Bacteria(100)	Proteobacteria(100)	Betaproteobacteria(100)	Burkholderiales(100)	Comamonadaceae(100)	Curvibacter(100)
Otu1585	Bacteria(100)	Proteobacteria(100)	Alphaproteobacteria(100)	Rhodobacterales(100)	Rhodobacteraceae(100)	Allosediminivita(100)
Otu1586	Bacteria(100)	Proteobacteria(100)	Gammaproteobacteria(100)	Gammaproteobacteria_unclassified(100)	Gammaproteobacteria_unclassified(100)	Gammaproteobacteria_unclassified(100)
Otu1587	Bacteria(100)	Bacteria_unclassified(100)	Bacteria_unclassified(100)	Bacteria_unclassified(100)	Bacteria_unclassified(100)	Bacteria_unclassified(100)
Otu1588	Bacteria(100)	Proteobacteria(100)	Gammaproteobacteria(100)	Alteromonadales(100)	Alteromonadaceae(100)	Marisediminitalea(100)
Otu1589	Bacteria(100)	Proteobacteria(100)	Alphaproteobacteria(100)	Rhodobacterales(100)	Rhodobacteraceae(100)	Limimaricola(100)
Otu1590	Bacteria(100)	Proteobacteria(100)	Alphaproteobacteria(100)	Rhodobacterales(100)	Rhodobacteraceae(100)	Limimaricola(100)
Otu1591	Bacteria(100)	Proteobacteria(100)	Alphaproteobacteria(100)	Rhodobacterales(100)	Rhodobacteraceae(100)	Limimaricola(100)
Otu1592	Bacteria(100)	Bacteria_unclassified(100)	Bacteria_unclassified(100)	Bacteria_unclassified(100)	Bacteria_unclassified(100)	Bacteria_unclassified(100)
Otu1593	Bacteria(100)	Proteobacteria(100)	Alphaproteobacteria(100)	Rhizobiales(100)	Devosiaceae(100)	Devosia(100)
Otu1594	Bacteria(100)	Proteobacteria(100)	Gammaproteobacteria(100)	Alteromonadales(100)	Alteromonadaceae(100)	Alteromonas(100)
Otu1595	Bacteria(100)	Proteobacteria(100)	Gammaproteobacteria(100)	Gammaproteobacteria_unclassified(100)	Gammaproteobacteria_unclassified(100)	Gammaproteobacteria_unclassified(100)
Otu1596	Bacteria(100)	Proteobacteria(100)	Gammaproteobacteria(100)	Pseudomonadales(100)	Pseudomonadaceae(100)	Pseudomonadaceae_unclassified(100)
Otu1597	Bacteria(100)	Proteobacteria(100)	Gammaproteobacteria(100)	Pseudomonadales(100)	Pseudomonadaceae(100)	Pseudomonadaceae_unclassified(100)
Otu1598	Bacteria(100)	Proteobacteria(100)	Gammaproteobacteria(100)	Alteromonadales(100)	Alteromonadaceae(100)	Alteromonadaceae_unclassified(100)
Otu1599	Bacteria(100)	Proteobacteria(100)	Alphaproteobacteria(100)	Sphingomonadales(100)	Sphingomonadaceae(100)	Sphingomonas(100)
Otu1600	Bacteria(100)	Proteobacteria(100)	Gammaproteobacteria(100)	Pseudomonadales(100)	Pseudomonadaceae(100)	Pseudomonas(100)
Otu1601	Bacteria(100)	Proteobacteria(100)	Gammaproteobacteria(100)	Gammaproteobacteria_unclassified(100)	Gammaproteobacteria_unclassified(100)	Gammaproteobacteria_unclassified(100)
Otu1602	Bacteria(100)	Proteobacteria(100)	Betaproteobacteria(100)	Burkholderiales(100)	Comamonadaceae(100)	Curvibacter(100)
Otu1603	Bacteria(100)	Proteobacteria(100)	Gammaproteobacteria(100)	Oceanospirillales(100)	Endozoicomonadaceae(100)	Endozoicomonas(100)
Otu1604	Bacteria(100)	Bacteroidetes(100)	Saprospiria(100)	Saprospirales(100)	Saprospirales_unclassified(100)	Saprospirales_unclassified(100)
Otu1605	Bacteria(100)	Proteobacteria(100)	Alphaproteobacteria(100)	Caulobacterales(100)	Hyphomonadaceae(100)	Oceanicaulis(100)
Otu1606	Bacteria(100)	Proteobacteria(100)	Gammaproteobacteria(100)	Gammaproteobacteria_unclassified(100)	Gammaproteobacteria_unclassified(100)	Gammaproteobacteria_unclassified(100)
Otu1607	Bacteria(100)	Proteobacteria(100)	Alphaproteobacteria(100)	Rhodospirillales(100)	Thalassospiraceae(100)	Thalassospira(100)
Otu1608	Bacteria(100)	Proteobacteria(100)	Alphaproteobacteria(100)	Rhizobiales(100)	Amorphaceae(100)	Acuticoccus(100)
Otu1609	Bacteria(100)	Proteobacteria(100)	Alphaproteobacteria(100)	Rhodospirillales(100)	Thalassospiraceae(100)	Thalassospira(100)
Otu1610	Bacteria(100)	Proteobacteria(100)	Gammaproteobacteria(100)	Alteromonadales(100)	Alteromonadaceae(100)	Marisediminitalea(100)
Otu1611	Bacteria(100)	Proteobacteria(100)	Gammaproteobacteria(100)	Pseudomonadales(100)	Pseudomonadaceae(100)	Pseudomonadaceae_unclassified(100)
Otu1612	Bacteria(100)	Proteobacteria(100)	Alphaproteobacteria(100)	Rhodobacterales(100)	Rhodobacteraceae(100)	Limimaricola(100)
Otu1613	Bacteria(100)	Proteobacteria(100)	Alphaproteobacteria(100)	Rhodospirillales(100)	Thalassospiraceae(100)	Thalassospira(100)
Otu1614	Bacteria(100)	Proteobacteria(100)	Betaproteobacteria(100)	Burkholderiales(100)	Comamonadaceae(100)	Curvibacter(100)
Otu1615	Bacteria(100)	Proteobacteria(100)	Gammaproteobacteria(100)	Alteromonadales(100)	Alteromonadaceae(100)	Alteromonadaceae_unclassified(100)
Otu1616	Bacteria(100)	Proteobacteria(100)	Gammaproteobacteria(100)	Oceanospirillales(100)	Endozoicomonadaceae(100)	Endozoicomonas(100)
Otu1617	Bacteria(100)	Bacteria_unclassified(100)	Bacteria_unclassified(100)	Bacteria_unclassified(100)	Bacteria_unclassified(100)	Bacteria_unclassified(100)
Otu1618	Bacteria(100)	Proteobacteria(100)	Betaproteobacteria(100)	Burkholderiales(100)	Comamonadaceae(100)	Curvibacter(100)
Otu1619	Bacteria(100)	Proteobacteria(100)	Alphaproteobacteria(100)	Rhodobacterales(100)	Rhodobacteraceae(100)	Rhodobacteraceae_unclassified(100)
Otu1620	Bacteria(100)	Proteobacteria(100)	Alphaproteobacteria(100)	Rhodospirillales(100)	Thalassospiraceae(100)	Thalassospira(100)
Otu1621	Bacteria(100)	Proteobacteria(100)	Gammaproteobacteria(100)	Pseudomonadales(100)	Pseudomonadaceae(100)	Pseudomonadaceae_unclassified(100)
Otu1622	Bacteria(100)	Proteobacteria(100)	Gammaproteobacteria(100)	Pseudomonadales(100)	Pseudomonadaceae(100)	Pseudomonadaceae_unclassified(100)
Otu1623	Bacteria(100)	Proteobacteria(100)	Alphaproteobacteria(100)	Sphingomonadales(100)	Erythrobacteraceae(100)	Erythrobacteraceae_unclassified(100)
Otu1624	Bacteria(100)	Spirochaetes(100)	Spirochaetia(100)	Spirochaetales(100)	Leptospiraceae(100)	Turneriella(100)
Otu1625	Bacteria(100)	Proteobacteria(100)	Alphaproteobacteria(100)	Sphingomonadales(100)	Sphingomonadales_unclassified(100)	Sphingomonadales_unclassified(100)
Otu1626	Bacteria(100)	Proteobacteria(100)	Alphaproteobacteria(100)	Rhodobacterales(100)	Rhodobacteraceae(100)	Rhodobacteraceae_unclassified(100)
Otu1627	Bacteria(100)	Proteobacteria(100)	Alphaproteobacteria(100)	Rhodobacterales(100)	Rhodobacteraceae(100)	Rhodobacteraceae_unclassified(100)
Otu1628	Bacteria(100)	Proteobacteria(100)	Gammaproteobacteria(100)	Pseudomonadales(100)	Pseudomonadaceae(100)	Pseudomonadaceae_unclassified(100)
Otu1629	Bacteria(100)	Proteobacteria(100)	Gammaproteobacteria(100)	Pseudomonadales(100)	Pseudomonadaceae(100)	Pseudomonadaceae_unclassified(100)
Otu1630	Bacteria(100)	Firmicutes(100)	Bacilli(100)	Bacillales(100)	Bacillaceae_1(100)	Bacillaceae_1_unclassified(100)
Otu1631	Bacteria(100)	Proteobacteria(100)	Alphaproteobacteria(100)	Rhodospirillales(100)	Thalassospiraceae(100)	Thalassospira(100)
Otu1632	Bacteria(100)	Bacteroidetes(100)	Flavobacteriia(100)	Flavobacteriales(100)	Flavobacteriaceae(100)	Flavobacteriaceae_unclassified(100)
Otu1633	Bacteria(100)	Bacteroidetes(100)	Flavobacteriia(100)	Flavobacteriales(100)	Flavobacteriaceae(100)	Flavobacterium(100)
Otu1634	Bacteria(100)	Chlamydiae(100)	Chlamydiia(100)	Chlamydiales(100)	Chlamydiales_unclassified(100)	Chlamydiales_unclassified(100)
Otu1635	Bacteria(100)	Proteobacteria(100)	Alphaproteobacteria(100)	Rhodospirillales(100)	Thalassospiraceae(100)	Thalassospira(100)
Otu1636	Bacteria(100)	Proteobacteria(100)	Gammaproteobacteria(100)	Oceanospirillales(100)	Endozoicomonadaceae(100)	Endozoicomonas(100)
Otu1637	Bacteria(100)	Proteobacteria(100)	Gammaproteobacteria(100)	Pseudomonadales(100)	Pseudomonadaceae(100)	Pseudomonas(100)
Otu1638	Bacteria(100)	Proteobacteria(100)	Gammaproteobacteria(100)	Pseudomonadales(100)	Pseudomonadaceae(100)	Pseudomonas(100)
Otu1639	Bacteria(100)	Bacteria_unclassified(100)	Bacteria_unclassified(100)	Bacteria_unclassified(100)	Bacteria_unclassified(100)	Bacteria_unclassified(100)
Otu1640	Bacteria(100)	Bacteria_unclassified(100)	Bacteria_unclassified(100)	Bacteria_unclassified(100)	Bacteria_unclassified(100)	Bacteria_unclassified(100)
Otu1641	Bacteria(100)	Proteobacteria(100)	Alphaproteobacteria(100)	Sphingomonadales(100)	Sphingomonadales_unclassified(100)	Sphingomonadales_unclassified(100)
Otu1642	Bacteria(100)	Proteobacteria(100)	Alphaproteobacteria(100)	Rhodobacterales(100)	Rhodobacteraceae(100)	Rhodobacteraceae_unclassified(100)
Otu1643	Bacteria(100)	Proteobacteria(100)	Alphaproteobacteria(100)	Rhodobacterales(100)	Rhodobacteraceae(100)	Rhodobacteraceae_unclassified(100)
Otu1644	Bacteria(100)	Proteobacteria(100)	Gammaproteobacteria(100)	Pseudomonadales(100)	Moraxellaceae(100)	Moraxellaceae_unclassified(100)
Otu1645	Bacteria(100)	Proteobacteria(100)	Gammaproteobacteria(100)	Gammaproteobacteria_unclassified(100)	Gammaproteobacteria_unclassified(100)	Gammaproteobacteria_unclassified(100)
Otu1646	Bacteria(100)	Proteobacteria(100)	Alphaproteobacteria(100)	Alphaproteobacteria_unclassified(100)	Alphaproteobacteria_unclassified(100)	Alphaproteobacteria_unclassified(100)
Otu1647	Bacteria(100)	Bacteria_unclassified(100)	Bacteria_unclassified(100)	Bacteria_unclassified(100)	Bacteria_unclassified(100)	Bacteria_unclassified(100)
Otu1648	Bacteria(100)	Proteobacteria(100)	Alphaproteobacteria(100)	Rhodobacterales(100)	Rhodobacteraceae(100)	Rhodobacteraceae_unclassified(100)
Otu1649	Bacteria(100)	Proteobacteria(100)	Gammaproteobacteria(100)	Alteromonadales(100)	Alteromonadaceae(100)	Marinobacter(100)
Otu1650	Bacteria(100)	Proteobacteria(100)	Gammaproteobacteria(100)	Pseudomonadales(100)	Pseudomonadaceae(100)	Pseudomonas(100)
Otu1651	Bacteria(100)	Bacteroidetes(100)	Bacteroidetes_unclassified(100)	Bacteroidetes_unclassified(100)	Bacteroidetes_unclassified(100)	Bacteroidetes_unclassified(100)
Otu1652	Bacteria(100)	Proteobacteria(100)	Deltaproteobacteria(100)	Myxococcales(100)	Myxococcales_unclassified(100)	Myxococcales_unclassified(100)
Otu1653	Bacteria(100)	Proteobacteria(100)	Alphaproteobacteria(100)	Rhodobacterales(100)	Rhodobacteraceae(100)	Limimaricola(100)
Otu1654	Bacteria(100)	Proteobacteria(100)	Betaproteobacteria(100)	Burkholderiales(100)	Comamonadaceae(100)	Curvibacter(100)
Otu1655	Bacteria(100)	Proteobacteria(100)	Gammaproteobacteria(100)	Gammaproteobacteria_unclassified(100)	Gammaproteobacteria_unclassified(100)	Gammaproteobacteria_unclassified(100)
Otu1656	Bacteria(100)	Proteobacteria(100)	Betaproteobacteria(100)	Burkholderiales(100)	Comamonadaceae(100)	Curvibacter(100)
Otu1657	Bacteria(100)	Proteobacteria(100)	Alphaproteobacteria(100)	Alphaproteobacteria_unclassified(100)	Alphaproteobacteria_unclassified(100)	Alphaproteobacteria_unclassified(100)
Otu1658	Bacteria(100)	Proteobacteria(100)	Gammaproteobacteria(100)	Pseudomonadales(100)	Pseudomonadaceae(100)	Pseudomonas(100)
Otu1659	Bacteria(100)	Bacteria_unclassified(100)	Bacteria_unclassified(100)	Bacteria_unclassified(100)	Bacteria_unclassified(100)	Bacteria_unclassified(100)
Otu1660	Bacteria(100)	Proteobacteria(100)	Gammaproteobacteria(100)	Oceanospirillales(100)	Endozoicomonadaceae(100)	Endozoicomonas(100)
Otu1661	Bacteria(100)	Proteobacteria(100)	Alphaproteobacteria(100)	Rhodobacterales(100)	Rhodobacteraceae(100)	Limimaricola(100)
Otu1662	Bacteria(100)	Proteobacteria(100)	Alphaproteobacteria(100)	Rhodobacterales(100)	Rhodobacteraceae(100)	Rhodobacteraceae_unclassified(100)
Otu1663	Bacteria(100)	Bacteria_unclassified(100)	Bacteria_unclassified(100)	Bacteria_unclassified(100)	Bacteria_unclassified(100)	Bacteria_unclassified(100)
Otu1664	Bacteria(100)	Proteobacteria(100)	Alphaproteobacteria(100)	Parvularculales(100)	Parvularculaceae(100)	Parvularcula(100)
Otu1665	Bacteria(100)	Proteobacteria(100)	Gammaproteobacteria(100)	Pseudomonadales(100)	Moraxellaceae(100)	Acinetobacter(100)
Otu1666	Bacteria(100)	Proteobacteria(100)	Alphaproteobacteria(100)	Rhodobacterales(100)	Rhodobacteraceae(100)	Rhodobacteraceae_unclassified(100)
Otu1667	Bacteria(100)	Proteobacteria(100)	Alphaproteobacteria(100)	Rhodospirillales(100)	Thalassospiraceae(100)	Thalassospira(100)
Otu1668	Bacteria(100)	Proteobacteria(100)	Alphaproteobacteria(100)	Kiloniellales(100)	Kiloniellaceae(100)	Hwanghaeella(100)
Otu1669	Bacteria(100)	Proteobacteria(100)	Alphaproteobacteria(100)	Rhodobacterales(100)	Rhodobacteraceae(100)	Rhodobacteraceae_unclassified(100)
Otu1670	Bacteria(100)	Proteobacteria(100)	Gammaproteobacteria(100)	Pseudomonadales(100)	Pseudomonadaceae(100)	Pseudomonadaceae_unclassified(100)
Otu1671	Bacteria(100)	Proteobacteria(100)	Alphaproteobacteria(100)	Rhodobacterales(100)	Rhodobacteraceae(100)	Rhodobacteraceae_unclassified(100)
Otu1672	Bacteria(100)	Proteobacteria(100)	Alphaproteobacteria(100)	Rhodospirillales(100)	Thalassospiraceae(100)	Thalassospira(100)
Otu1673	Bacteria(100)	Proteobacteria(100)	Gammaproteobacteria(100)	Alteromonadales(100)	Alteromonadaceae(100)	Marinobacter(100)
Otu1674	Bacteria(100)	Proteobacteria(100)	Alphaproteobacteria(100)	Caulobacterales(100)	Hyphomonadaceae(100)	Oceanicaulis(100)
Otu1675	Bacteria(100)	Planctomycetes(100)	Planctomycetacia(100)	Planctomycetacia_unclassified(100)	Planctomycetacia_unclassified(100)	Planctomycetacia_unclassified(100)
Otu1676	Bacteria(100)	Proteobacteria(100)	Proteobacteria_unclassified(100)	Proteobacteria_unclassified(100)	Proteobacteria_unclassified(100)	Proteobacteria_unclassified(100)
Otu1677	Bacteria(100)	Firmicutes(100)	Bacilli(100)	Bacillales(100)	Bacillales_unclassified(100)	Bacillales_unclassified(100)
Otu1678	Bacteria(100)	Bacteria_unclassified(100)	Bacteria_unclassified(100)	Bacteria_unclassified(100)	Bacteria_unclassified(100)	Bacteria_unclassified(100)
Otu1679	Bacteria(100)	Proteobacteria(100)	Gammaproteobacteria(100)	Gammaproteobacteria_unclassified(100)	Gammaproteobacteria_unclassified(100)	Gammaproteobacteria_unclassified(100)
Otu1680	Bacteria(100)	Bacteroidetes(100)	Cytophagia(100)	Cytophagales(100)	Flammeovirgaceae(100)	Imperialibacter(100)
Otu1681	Bacteria(100)	Proteobacteria(100)	Gammaproteobacteria(100)	Alteromonadales(100)	Alteromonadales_unclassified(100)	Alteromonadales_unclassified(100)
Otu1682	Bacteria(100)	Proteobacteria(100)	Gammaproteobacteria(100)	Gammaproteobacteria_unclassified(100)	Gammaproteobacteria_unclassified(100)	Gammaproteobacteria_unclassified(100)
Otu1683	Bacteria(100)	Bacteroidetes(100)	Bacteroidetes_unclassified(100)	Bacteroidetes_unclassified(100)	Bacteroidetes_unclassified(100)	Bacteroidetes_unclassified(100)
Otu1684	Bacteria(100)	Planctomycetes(100)	Planctomycetacia(100)	Pirellulales(100)	Pirellulales_unclassified(100)	Pirellulales_unclassified(100)
Otu1685	Bacteria(100)	Bacteria_unclassified(100)	Bacteria_unclassified(100)	Bacteria_unclassified(100)	Bacteria_unclassified(100)	Bacteria_unclassified(100)
Otu1686	Bacteria(100)	Proteobacteria(100)	Gammaproteobacteria(100)	Gammaproteobacteria_unclassified(100)	Gammaproteobacteria_unclassified(100)	Gammaproteobacteria_unclassified(100)
Otu1687	Bacteria(100)	Proteobacteria(100)	Gammaproteobacteria(100)	Pseudomonadales(100)	Pseudomonadaceae(100)	Pseudomonas(100)
Otu1688	Bacteria(100)	Proteobacteria(100)	Gammaproteobacteria(100)	Gammaproteobacteria_unclassified(100)	Gammaproteobacteria_unclassified(100)	Gammaproteobacteria_unclassified(100)
Otu1689	Bacteria(100)	Bacteria_unclassified(100)	Bacteria_unclassified(100)	Bacteria_unclassified(100)	Bacteria_unclassified(100)	Bacteria_unclassified(100)
Otu1690	Bacteria(100)	Bacteria_unclassified(100)	Bacteria_unclassified(100)	Bacteria_unclassified(100)	Bacteria_unclassified(100)	Bacteria_unclassified(100)
Otu1691	Bacteria(100)	Bacteroidetes(100)	Cytophagia(100)	Cytophagales(100)	Cytophagales_unclassified(100)	Cytophagales_unclassified(100)
Otu1692	Bacteria(100)	Proteobacteria(100)	Gammaproteobacteria(100)	Gammaproteobacteria_unclassified(100)	Gammaproteobacteria_unclassified(100)	Gammaproteobacteria_unclassified(100)
Otu1693	Bacteria(100)	Bacteroidetes(100)	Bacteroidetes_unclassified(100)	Bacteroidetes_unclassified(100)	Bacteroidetes_unclassified(100)	Bacteroidetes_unclassified(100)
Otu1694	Bacteria(100)	Actinobacteria(100)	Acidimicrobiia(100)	Acidimicrobiales(100)	Acidimicrobiales_unclassified(100)	Acidimicrobiales_unclassified(100)
Otu1695	Bacteria(100)	Proteobacteria(100)	Alphaproteobacteria(100)	Alphaproteobacteria_unclassified(100)	Alphaproteobacteria_unclassified(100)	Alphaproteobacteria_unclassified(100)
Otu1696	Bacteria(100)	Proteobacteria(100)	Alphaproteobacteria(100)	Sphingomonadales(100)	Erythrobacteraceae(100)	Erythrobacter(100)
Otu1697	Bacteria(100)	Proteobacteria(100)	Alphaproteobacteria(100)	Rhodobacterales(100)	Rhodobacteraceae(100)	Rhodobacteraceae_unclassified(100)
Otu1698	Bacteria(100)	Bacteria_unclassified(100)	Bacteria_unclassified(100)	Bacteria_unclassified(100)	Bacteria_unclassified(100)	Bacteria_unclassified(100)
Otu1699	Bacteria(100)	Proteobacteria(100)	Alphaproteobacteria(100)	Rhodobacterales(100)	Rhodobacteraceae(100)	Donghicola(100)
Otu1700	Bacteria(100)	Proteobacteria(100)	Alphaproteobacteria(100)	Caulobacterales(100)	Hyphomonadaceae(100)	Hyphomonadaceae_unclassified(100)
Otu1701	Bacteria(100)	Proteobacteria(100)	Alphaproteobacteria(100)	Rhizobiales(100)	Pleomorphomonadaceae(100)	Pleomorphomonas(100)
Otu1702	Bacteria(100)	Proteobacteria(100)	Alphaproteobacteria(100)	Rhodobacterales(100)	Rhodobacteraceae(100)	Rhodobacteraceae_unclassified(100)
Otu1703	Bacteria(100)	Proteobacteria(100)	Gammaproteobacteria(100)	Gammaproteobacteria_unclassified(100)	Gammaproteobacteria_unclassified(100)	Gammaproteobacteria_unclassified(100)
Otu1704	Bacteria(100)	Proteobacteria(100)	Gammaproteobacteria(100)	Xanthomonadales(100)	Xanthomonadaceae(100)	Xanthomonadaceae_unclassified(100)
Otu1705	Bacteria(100)	Proteobacteria(100)	Alphaproteobacteria(100)	Caulobacterales(100)	Hyphomonadaceae(100)	Henriciella(100)
Otu1706	Bacteria(100)	Bacteroidetes(100)	Saprospiria(100)	Saprospirales(100)	Saprospirales_unclassified(100)	Saprospirales_unclassified(100)
Otu1707	Bacteria(100)	Proteobacteria(100)	Gammaproteobacteria(100)	Chromatiales(100)	Chromatiaceae(100)	Chromatiaceae_unclassified(100)
Otu1708	Bacteria(100)	Proteobacteria(100)	Gammaproteobacteria(100)	Chromatiales(100)	Ectothiorhodospiraceae(100)	Oceanococcus(100)
Otu1709	Bacteria(100)	Actinobacteria(100)	Actinobacteria(100)	Nakamurellales(100)	Nakamurellaceae(100)	Nakamurella(100)
Otu1710	Bacteria(100)	Bacteria_unclassified(100)	Bacteria_unclassified(100)	Bacteria_unclassified(100)	Bacteria_unclassified(100)	Bacteria_unclassified(100)
Otu1711	Bacteria(100)	Bacteroidetes(100)	Cytophagia(100)	Cytophagales(100)	Cytophagales_unclassified(100)	Cytophagales_unclassified(100)
Otu1712	Bacteria(100)	Bacteria_unclassified(100)	Bacteria_unclassified(100)	Bacteria_unclassified(100)	Bacteria_unclassified(100)	Bacteria_unclassified(100)
Otu1713	Bacteria(100)	Proteobacteria(100)	Alphaproteobacteria(100)	Rhodobacterales(100)	Rhodobacteraceae(100)	Rhodobacteraceae_unclassified(100)
Otu1714	Bacteria(100)	Balneolaeota(100)	Balneolia(100)	Balneolales(100)	Balneolaceae(100)	Balneola(100)
Otu1715	Bacteria(100)	Bacteroidetes(100)	Saprospiria(100)	Saprospirales(100)	Saprospirales_unclassified(100)	Saprospirales_unclassified(100)
Otu1716	Bacteria(100)	Bacteria_unclassified(100)	Bacteria_unclassified(100)	Bacteria_unclassified(100)	Bacteria_unclassified(100)	Bacteria_unclassified(100)
Otu1717	Bacteria(100)	Proteobacteria(100)	Gammaproteobacteria(100)	Alteromonadales(100)	Alteromonadaceae(100)	Alteromonadaceae_unclassified(100)
Otu1718	Bacteria(100)	Proteobacteria(100)	Alphaproteobacteria(100)	Rhodobacterales(100)	Rhodobacteraceae(100)	Allosediminivita(100)
Otu1719	Bacteria(100)	Proteobacteria(100)	Alphaproteobacteria(100)	Rhodobacterales(100)	Rhodobacteraceae(100)	Rhodobacteraceae_unclassified(100)
Otu1720	Bacteria(100)	Firmicutes(100)	Bacilli(100)	Bacillales(100)	Bacillales_unclassified(100)	Bacillales_unclassified(100)
Otu1721	Bacteria(100)	Proteobacteria(100)	Alphaproteobacteria(100)	Alphaproteobacteria_unclassified(100)	Alphaproteobacteria_unclassified(100)	Alphaproteobacteria_unclassified(100)
Otu1722	Bacteria(100)	Proteobacteria(100)	Alphaproteobacteria(100)	Caulobacterales(100)	Hyphomonadaceae(100)	Hyphomonadaceae_unclassified(100)
Otu1723	Bacteria(100)	Proteobacteria(100)	Gammaproteobacteria(100)	Alteromonadales(100)	Alteromonadales_unclassified(100)	Alteromonadales_unclassified(100)
Otu1724	Bacteria(100)	Proteobacteria(100)	Alphaproteobacteria(100)	Rhodobacterales(100)	Rhodobacteraceae(100)	Rhodobacteraceae_unclassified(100)
Otu1725	Bacteria(100)	Proteobacteria(100)	Alphaproteobacteria(100)	Sphingomonadales(100)	Sphingomonadales_unclassified(100)	Sphingomonadales_unclassified(100)
Otu1726	Bacteria(100)	Proteobacteria(100)	Gammaproteobacteria(100)	Gammaproteobacteria_unclassified(100)	Gammaproteobacteria_unclassified(100)	Gammaproteobacteria_unclassified(100)
Otu1727	Bacteria(100)	Actinobacteria(100)	Actinobacteria(100)	Micrococcales(100)	Microbacteriaceae(100)	Microbacteriaceae_unclassified(100)
Otu1728	Bacteria(100)	Proteobacteria(100)	Gammaproteobacteria(100)	Alteromonadales(100)	Pseudoalteromonadaceae(100)	Pseudoalteromonas(100)
Otu1729	Bacteria(100)	Proteobacteria(100)	Gammaproteobacteria(100)	Gammaproteobacteria_unclassified(100)	Gammaproteobacteria_unclassified(100)	Gammaproteobacteria_unclassified(100)
Otu1730	Bacteria(100)	Bacteria_unclassified(100)	Bacteria_unclassified(100)	Bacteria_unclassified(100)	Bacteria_unclassified(100)	Bacteria_unclassified(100)
Otu1731	Bacteria(100)	Bacteria_unclassified(100)	Bacteria_unclassified(100)	Bacteria_unclassified(100)	Bacteria_unclassified(100)	Bacteria_unclassified(100)
Otu1732	Bacteria(100)	Firmicutes(100)	Bacilli(100)	Bacillales(100)	Bacillaceae_1(100)	Bacillaceae_1_unclassified(100)
Otu1733	Bacteria(100)	Bacteria_unclassified(100)	Bacteria_unclassified(100)	Bacteria_unclassified(100)	Bacteria_unclassified(100)	Bacteria_unclassified(100)
Otu1734	Bacteria(100)	Bacteria_unclassified(100)	Bacteria_unclassified(100)	Bacteria_unclassified(100)	Bacteria_unclassified(100)	Bacteria_unclassified(100)
Otu1735	Bacteria(100)	Proteobacteria(100)	Deltaproteobacteria(100)	Bdellovibrionales(100)	Bdellovibrionaceae(100)	Bdellovibrio(100)
Otu1736	Bacteria(100)	Proteobacteria(100)	Gammaproteobacteria(100)	Oceanospirillales(100)	Endozoicomonadaceae(100)	Endozoicomonadaceae_unclassified(100)
Otu1737	Bacteria(100)	Proteobacteria(100)	Gammaproteobacteria(100)	Gammaproteobacteria_unclassified(100)	Gammaproteobacteria_unclassified(100)	Gammaproteobacteria_unclassified(100)
Otu1738	Bacteria(100)	Bacteria_unclassified(100)	Bacteria_unclassified(100)	Bacteria_unclassified(100)	Bacteria_unclassified(100)	Bacteria_unclassified(100)
Otu1739	Bacteria(100)	Proteobacteria(100)	Gammaproteobacteria(100)	Gammaproteobacteria_unclassified(100)	Gammaproteobacteria_unclassified(100)	Gammaproteobacteria_unclassified(100)
Otu1740	Bacteria(100)	Proteobacteria(100)	Betaproteobacteria(100)	Burkholderiales(100)	Comamonadaceae(100)	Variovorax(100)
Otu1741	Bacteria(100)	Bacteria_unclassified(100)	Bacteria_unclassified(100)	Bacteria_unclassified(100)	Bacteria_unclassified(100)	Bacteria_unclassified(100)
Otu1742	Bacteria(100)	Bacteria_unclassified(100)	Bacteria_unclassified(100)	Bacteria_unclassified(100)	Bacteria_unclassified(100)	Bacteria_unclassified(100)
Otu1743	Bacteria(100)	Proteobacteria(100)	Alphaproteobacteria(100)	Rhodobacterales(100)	Rhodobacteraceae(100)	Rhodobacteraceae_unclassified(100)
Otu1744	Bacteria(100)	Proteobacteria(100)	Gammaproteobacteria(100)	Gammaproteobacteria_unclassified(100)	Gammaproteobacteria_unclassified(100)	Gammaproteobacteria_unclassified(100)
Otu1745	Bacteria(100)	Bacteroidetes(100)	Flavobacteriia(100)	Flavobacteriales(100)	Flavobacteriaceae(100)	Flavobacterium(100)
Otu1746	Bacteria(100)	Proteobacteria(100)	Gammaproteobacteria(100)	Gammaproteobacteria_unclassified(100)	Gammaproteobacteria_unclassified(100)	Gammaproteobacteria_unclassified(100)
Otu1747	Bacteria(100)	Proteobacteria(100)	Alphaproteobacteria(100)	Sphingomonadales(100)	Sphingomonadaceae(100)	Sphingomonadaceae_unclassified(100)
Otu1748	Bacteria(100)	Bacteria_unclassified(100)	Bacteria_unclassified(100)	Bacteria_unclassified(100)	Bacteria_unclassified(100)	Bacteria_unclassified(100)
Otu1749	Bacteria(100)	Bacteria_unclassified(100)	Bacteria_unclassified(100)	Bacteria_unclassified(100)	Bacteria_unclassified(100)	Bacteria_unclassified(100)
Otu1750	Bacteria(100)	Bacteria_unclassified(100)	Bacteria_unclassified(100)	Bacteria_unclassified(100)	Bacteria_unclassified(100)	Bacteria_unclassified(100)
Otu1751	Bacteria(100)	Planctomycetes(100)	Planctomycetacia(100)	Planctomycetacia_unclassified(100)	Planctomycetacia_unclassified(100)	Planctomycetacia_unclassified(100)
Otu1752	Bacteria(100)	Bacteroidetes(100)	Cytophagia(100)	Cytophagales(100)	Hymenobacteraceae(100)	Adhaeribacter(100)
Otu1753	Bacteria(100)	Proteobacteria(100)	Gammaproteobacteria(100)	Gammaproteobacteria_unclassified(100)	Gammaproteobacteria_unclassified(100)	Gammaproteobacteria_unclassified(100)
Otu1754	Bacteria(100)	Bacteroidetes(100)	Bacteroidetes_unclassified(100)	Bacteroidetes_unclassified(100)	Bacteroidetes_unclassified(100)	Bacteroidetes_unclassified(100)
Otu1755	Bacteria(100)	Bacteria_unclassified(100)	Bacteria_unclassified(100)	Bacteria_unclassified(100)	Bacteria_unclassified(100)	Bacteria_unclassified(100)
Otu1756	Bacteria(100)	Bacteroidetes(100)	Cytophagia(100)	Cytophagales(100)	Cytophagales_unclassified(100)	Cytophagales_unclassified(100)
Otu1757	Bacteria(100)	Bacteria_unclassified(100)	Bacteria_unclassified(100)	Bacteria_unclassified(100)	Bacteria_unclassified(100)	Bacteria_unclassified(100)
Otu1758	Bacteria(100)	Proteobacteria(100)	Alphaproteobacteria(100)	Sphingomonadales(100)	Erythrobacteraceae(100)	Erythrobacteraceae_unclassified(100)
Otu1759	Bacteria(100)	Proteobacteria(100)	Gammaproteobacteria(100)	Alteromonadales(100)	Alteromonadales_unclassified(100)	Alteromonadales_unclassified(100)
Otu1760	Bacteria(100)	Proteobacteria(100)	Gammaproteobacteria(100)	Gammaproteobacteria_unclassified(100)	Gammaproteobacteria_unclassified(100)	Gammaproteobacteria_unclassified(100)
Otu1761	Bacteria(100)	Planctomycetes(100)	Planctomycetacia(100)	Pirellulales(100)	Pirellulales_unclassified(100)	Pirellulales_unclassified(100)
Otu1762	Bacteria(100)	Proteobacteria(100)	Gammaproteobacteria(100)	Thiotrichales(100)	Francisellaceae(100)	Francisella(100)
Otu1763	Bacteria(100)	Proteobacteria(100)	Gammaproteobacteria(100)	Enterobacterales(100)	Enterobacteriaceae(100)	Enterobacteriaceae_unclassified(100)
Otu1764	Bacteria(100)	Bacteroidetes(100)	Saprospiria(100)	Saprospirales(100)	Saprospirales_unclassified(100)	Saprospirales_unclassified(100)
Otu1765	Bacteria(100)	Bacteria_unclassified(100)	Bacteria_unclassified(100)	Bacteria_unclassified(100)	Bacteria_unclassified(100)	Bacteria_unclassified(100)
Otu1766	Bacteria(100)	Proteobacteria(100)	Proteobacteria_unclassified(100)	Proteobacteria_unclassified(100)	Proteobacteria_unclassified(100)	Proteobacteria_unclassified(100)
Otu1767	Bacteria(100)	Proteobacteria(100)	Gammaproteobacteria(100)	Gammaproteobacteria_unclassified(100)	Gammaproteobacteria_unclassified(100)	Gammaproteobacteria_unclassified(100)
Otu1768	Bacteria(100)	Bacteria_unclassified(100)	Bacteria_unclassified(100)	Bacteria_unclassified(100)	Bacteria_unclassified(100)	Bacteria_unclassified(100)
Otu1769	Bacteria(100)	Bacteria_unclassified(100)	Bacteria_unclassified(100)	Bacteria_unclassified(100)	Bacteria_unclassified(100)	Bacteria_unclassified(100)
Otu1770	Bacteria(100)	Bacteria_unclassified(100)	Bacteria_unclassified(100)	Bacteria_unclassified(100)	Bacteria_unclassified(100)	Bacteria_unclassified(100)
Otu1771	Bacteria(100)	Bacteria_unclassified(100)	Bacteria_unclassified(100)	Bacteria_unclassified(100)	Bacteria_unclassified(100)	Bacteria_unclassified(100)
Otu1772	Bacteria(100)	Proteobacteria(100)	Alphaproteobacteria(100)	Rhodobacterales(100)	Rhodobacteraceae(100)	Rhodobacteraceae_unclassified(100)
Otu1773	Bacteria(100)	Chlamydiae(100)	Chlamydiia(100)	Chlamydiales(100)	Chlamydiales_unclassified(100)	Chlamydiales_unclassified(100)
Otu1774	Bacteria(100)	Proteobacteria(100)	Alphaproteobacteria(100)	Caulobacterales(100)	Hyphomonadaceae(100)	Hyphomonas(100)
Otu1775	Bacteria(100)	Planctomycetes(100)	Planctomycetes_unclassified(100)	Planctomycetes_unclassified(100)	Planctomycetes_unclassified(100)	Planctomycetes_unclassified(100)
Otu1776	Bacteria(100)	Proteobacteria(100)	Proteobacteria_unclassified(100)	Proteobacteria_unclassified(100)	Proteobacteria_unclassified(100)	Proteobacteria_unclassified(100)
Otu1777	Bacteria(100)	Proteobacteria(100)	Gammaproteobacteria(100)	Gammaproteobacteria_unclassified(100)	Gammaproteobacteria_unclassified(100)	Gammaproteobacteria_unclassified(100)
Otu1778	Bacteria(100)	Bacteria_unclassified(100)	Bacteria_unclassified(100)	Bacteria_unclassified(100)	Bacteria_unclassified(100)	Bacteria_unclassified(100)
Otu1779	Bacteria(100)	Spirochaetes(100)	Spirochaetia(100)	Spirochaetales(100)	Leptospiraceae(100)	Turneriella(100)
Otu1780	Bacteria(100)	Planctomycetes(100)	Planctomycetacia(100)	Planctomycetacia_unclassified(100)	Planctomycetacia_unclassified(100)	Planctomycetacia_unclassified(100)
Otu1781	Bacteria(100)	Bacteria_unclassified(100)	Bacteria_unclassified(100)	Bacteria_unclassified(100)	Bacteria_unclassified(100)	Bacteria_unclassified(100)
Otu1782	Bacteria(100)	Proteobacteria(100)	Alphaproteobacteria(100)	Caulobacterales(100)	Hyphomonadaceae(100)	Oceanicaulis(100)
Otu1783	Bacteria(100)	Firmicutes(100)	Clostridia(100)	Clostridiales(100)	Clostridiaceae_1(100)	Clostridiaceae_1_unclassified(100)
Otu1784	Bacteria(100)	Proteobacteria(100)	Alphaproteobacteria(100)	Rhodobacterales(100)	Rhodobacteraceae(100)	Donghicola(100)
Otu1785	Bacteria(100)	Proteobacteria(100)	Alphaproteobacteria(100)	Alphaproteobacteria_unclassified(100)	Alphaproteobacteria_unclassified(100)	Alphaproteobacteria_unclassified(100)
Otu1786	Bacteria(100)	Bacteroidetes(100)	Bacteroidetes_unclassified(100)	Bacteroidetes_unclassified(100)	Bacteroidetes_unclassified(100)	Bacteroidetes_unclassified(100)
Otu1787	Bacteria(100)	Planctomycetes(100)	Planctomycetacia(100)	Planctomycetacia_unclassified(100)	Planctomycetacia_unclassified(100)	Planctomycetacia_unclassified(100)
Otu1788	Bacteria(100)	Proteobacteria(100)	Alphaproteobacteria(100)	Rhodobacterales(100)	Rhodobacteraceae(100)	Rhodobacteraceae_unclassified(100)
Otu1789	Bacteria(100)	Proteobacteria(100)	Gammaproteobacteria(100)	Gammaproteobacteria_unclassified(100)	Gammaproteobacteria_unclassified(100)	Gammaproteobacteria_unclassified(100)
Otu1790	Bacteria(100)	Proteobacteria(100)	Gammaproteobacteria(100)	Cellvibrionales(100)	Spongiibacteraceae(100)	Spongiibacter(100)
Otu1791	Bacteria(100)	Bacteria_unclassified(100)	Bacteria_unclassified(100)	Bacteria_unclassified(100)	Bacteria_unclassified(100)	Bacteria_unclassified(100)
Otu1792	Bacteria(100)	Proteobacteria(100)	Alphaproteobacteria(100)	Rhodobacterales(100)	Rhodobacteraceae(100)	Rhodobacteraceae_unclassified(100)
Otu1793	Bacteria(100)	Planctomycetes(100)	Planctomycetes_unclassified(100)	Planctomycetes_unclassified(100)	Planctomycetes_unclassified(100)	Planctomycetes_unclassified(100)
Otu1794	Bacteria(100)	Proteobacteria(100)	Alphaproteobacteria(100)	Sphingomonadales(100)	Sphingomonadales_unclassified(100)	Sphingomonadales_unclassified(100)
Otu1795	Bacteria(100)	Proteobacteria(100)	Gammaproteobacteria(100)	Legionellales(100)	Coxiellaceae(100)	Coxiella(100)
Otu1796	Bacteria(100)	Planctomycetes(100)	Planctomycetacia(100)	Planctomycetacia_unclassified(100)	Planctomycetacia_unclassified(100)	Planctomycetacia_unclassified(100)
Otu1797	Bacteria(100)	Actinobacteria(100)	Actinobacteria(100)	Bifidobacteriales(100)	Bifidobacteriaceae(100)	Bifidobacteriaceae_unclassified(100)
Otu1798	Bacteria(100)	Parcubacteria(100)	Parcubacteria_unclassified(100)	Parcubacteria_unclassified(100)	Parcubacteria_unclassified(100)	Parcubacteria_unclassified(100)
Otu1799	Bacteria(100)	Bacteria_unclassified(100)	Bacteria_unclassified(100)	Bacteria_unclassified(100)	Bacteria_unclassified(100)	Bacteria_unclassified(100)
Otu1800	Bacteria(100)	Proteobacteria(100)	Proteobacteria_unclassified(100)	Proteobacteria_unclassified(100)	Proteobacteria_unclassified(100)	Proteobacteria_unclassified(100)
Otu1801	Bacteria(100)	Proteobacteria(100)	Alphaproteobacteria(100)	Rhodobacterales(100)	Rhodobacteraceae(100)	Donghicola(100)
Otu1802	Bacteria(100)	Planctomycetes(100)	Planctomycetacia(100)	Planctomycetacia_unclassified(100)	Planctomycetacia_unclassified(100)	Planctomycetacia_unclassified(100)
Otu1803	Bacteria(100)	Proteobacteria(100)	Gammaproteobacteria(100)	Chromatiales(100)	Ectothiorhodospiraceae(100)	Oceanococcus(100)
Otu1804	Bacteria(100)	Verrucomicrobia(100)	Verrucomicrobiae(100)	Verrucomicrobiales(100)	Verrucomicrobiaceae(100)	Luteolibacter(100)
Otu1805	Bacteria(100)	Proteobacteria(100)	Gammaproteobacteria(100)	Gammaproteobacteria_unclassified(100)	Gammaproteobacteria_unclassified(100)	Gammaproteobacteria_unclassified(100)
Otu1806	Bacteria(100)	Bacteria_unclassified(100)	Bacteria_unclassified(100)	Bacteria_unclassified(100)	Bacteria_unclassified(100)	Bacteria_unclassified(100)
Otu1807	Bacteria(100)	Bacteria_unclassified(100)	Bacteria_unclassified(100)	Bacteria_unclassified(100)	Bacteria_unclassified(100)	Bacteria_unclassified(100)
Otu1808	Bacteria(100)	Proteobacteria(100)	Gammaproteobacteria(100)	Chromatiales(100)	Ectothiorhodospiraceae(100)	Oceanococcus(100)
Otu1809	Bacteria(100)	Bacteroidetes(100)	Saprospiria(100)	Saprospirales(100)	Saprospirales_unclassified(100)	Saprospirales_unclassified(100)
Otu1810	Bacteria(100)	Proteobacteria(100)	Gammaproteobacteria(100)	Chromatiales(100)	Ectothiorhodospiraceae(100)	Oceanococcus(100)
Otu1811	Bacteria(100)	Proteobacteria(100)	Proteobacteria_unclassified(100)	Proteobacteria_unclassified(100)	Proteobacteria_unclassified(100)	Proteobacteria_unclassified(100)
Otu1812	Bacteria(100)	Proteobacteria(100)	Gammaproteobacteria(100)	Alteromonadales(100)	Alteromonadaceae(100)	Alteromonas(100)
Otu1813	Bacteria(100)	Firmicutes(100)	Negativicutes(100)	Veillonellales(100)	Veillonellaceae(100)	Dialister(100)
Otu1814	Bacteria(100)	Bacteria_unclassified(100)	Bacteria_unclassified(100)	Bacteria_unclassified(100)	Bacteria_unclassified(100)	Bacteria_unclassified(100)
Otu1815	Bacteria(100)	Proteobacteria(100)	Betaproteobacteria(100)	Betaproteobacteria_unclassified(100)	Betaproteobacteria_unclassified(100)	Betaproteobacteria_unclassified(100)
Otu1816	Bacteria(100)	Bacteria_unclassified(100)	Bacteria_unclassified(100)	Bacteria_unclassified(100)	Bacteria_unclassified(100)	Bacteria_unclassified(100)
Otu1817	Bacteria(100)	Proteobacteria(100)	Betaproteobacteria(100)	Burkholderiales(100)	Comamonadaceae(100)	Curvibacter(100)
Otu1818	Bacteria(100)	Proteobacteria(100)	Gammaproteobacteria(100)	Alteromonadales(100)	Alteromonadaceae(100)	Alteromonas(100)
Otu1819	Bacteria(100)	Proteobacteria(100)	Gammaproteobacteria(100)	Gammaproteobacteria_unclassified(100)	Gammaproteobacteria_unclassified(100)	Gammaproteobacteria_unclassified(100)
Otu1820	Bacteria(100)	Bacteroidetes(100)	Cytophagia(100)	Cytophagales(100)	Cytophagales_unclassified(100)	Cytophagales_unclassified(100)
Otu1821	Bacteria(100)	Balneolaeota(100)	Balneolia(100)	Balneolales(100)	Balneolaceae(100)	Balneola(100)
Otu1822	Bacteria(100)	Proteobacteria(100)	Gammaproteobacteria(100)	Alteromonadales(100)	Alteromonadaceae(100)	Alteromonas(100)
Otu1823	Bacteria(100)	Planctomycetes(100)	Planctomycetacia(100)	Planctomycetacia_unclassified(100)	Planctomycetacia_unclassified(100)	Planctomycetacia_unclassified(100)
Otu1824	Bacteria(100)	Bacteria_unclassified(100)	Bacteria_unclassified(100)	Bacteria_unclassified(100)	Bacteria_unclassified(100)	Bacteria_unclassified(100)
Otu1825	Bacteria(100)	Proteobacteria(100)	Alphaproteobacteria(100)	Rhodobacterales(100)	Rhodobacteraceae(100)	Rhodobacteraceae_unclassified(100)
Otu1826	Bacteria(100)	Bacteria_unclassified(100)	Bacteria_unclassified(100)	Bacteria_unclassified(100)	Bacteria_unclassified(100)	Bacteria_unclassified(100)
Otu1827	Bacteria(100)	Bacteroidetes(100)	Cytophagia(100)	Cytophagales(100)	Flammeovirgaceae(100)	Imperialibacter(100)
Otu1828	Bacteria(100)	Proteobacteria(100)	Oligoflexia(100)	Bacteriovoracales(100)	Bacteriovoracaceae(100)	Bacteriovoracaceae_unclassified(100)
Otu1829	Bacteria(100)	Proteobacteria(100)	Alphaproteobacteria(100)	Rhodobacterales(100)	Rhodobacteraceae(100)	Limimaricola(100)
Otu1830	Bacteria(100)	Actinobacteria(100)	Actinobacteria(100)	Mycobacteriales(100)	Lawsonellaceae(100)	Lawsonella(100)
Otu1831	Bacteria(100)	Bacteria_unclassified(100)	Bacteria_unclassified(100)	Bacteria_unclassified(100)	Bacteria_unclassified(100)	Bacteria_unclassified(100)
Otu1832	Bacteria(100)	Bacteria_unclassified(100)	Bacteria_unclassified(100)	Bacteria_unclassified(100)	Bacteria_unclassified(100)	Bacteria_unclassified(100)
Otu1833	Bacteria(100)	Proteobacteria(100)	Alphaproteobacteria(100)	Rhodospirillales(100)	Rhodospirillaceae(100)	Magnetospirillum(100)
Otu1834	Bacteria(100)	Actinobacteria(100)	Actinobacteria(100)	Micrococcales(100)	Dermacoccaceae(100)	Dermacoccaceae_unclassified(100)
Otu1835	Bacteria(100)	Proteobacteria(100)	Gammaproteobacteria(100)	Gammaproteobacteria_unclassified(100)	Gammaproteobacteria_unclassified(100)	Gammaproteobacteria_unclassified(100)
Otu1836	Bacteria(100)	Proteobacteria(100)	Alphaproteobacteria(100)	Alphaproteobacteria_unclassified(100)	Alphaproteobacteria_unclassified(100)	Alphaproteobacteria_unclassified(100)
Otu1837	Bacteria(100)	Bacteria_unclassified(100)	Bacteria_unclassified(100)	Bacteria_unclassified(100)	Bacteria_unclassified(100)	Bacteria_unclassified(100)
Otu1838	Bacteria(100)	Proteobacteria(100)	Alphaproteobacteria(100)	Caulobacterales(100)	Hyphomonadaceae(100)	Hyphomonas(100)
Otu1839	Bacteria(100)	Proteobacteria(100)	Alphaproteobacteria(100)	Caulobacterales(100)	Hyphomonadaceae(100)	Hyphomonadaceae_unclassified(100)
Otu1840	Bacteria(100)	Bacteroidetes(100)	Flavobacteriia(100)	Flavobacteriales(100)	Cryomorphaceae(100)	Owenweeksia(100)
Otu1841	Bacteria(100)	Bacteria_unclassified(100)	Bacteria_unclassified(100)	Bacteria_unclassified(100)	Bacteria_unclassified(100)	Bacteria_unclassified(100)
Otu1842	Bacteria(100)	Bacteria_unclassified(100)	Bacteria_unclassified(100)	Bacteria_unclassified(100)	Bacteria_unclassified(100)	Bacteria_unclassified(100)
Otu1843	Bacteria(100)	Bacteroidetes(100)	Flavobacteriia(100)	Flavobacteriales(100)	Flavobacteriaceae(100)	Flavobacteriaceae_unclassified(100)
Otu1844	Bacteria(100)	Bacteria_unclassified(100)	Bacteria_unclassified(100)	Bacteria_unclassified(100)	Bacteria_unclassified(100)	Bacteria_unclassified(100)
Otu1845	Bacteria(100)	Bacteria_unclassified(100)	Bacteria_unclassified(100)	Bacteria_unclassified(100)	Bacteria_unclassified(100)	Bacteria_unclassified(100)
Otu1846	Bacteria(100)	Bacteroidetes(100)	Bacteroidetes_unclassified(100)	Bacteroidetes_unclassified(100)	Bacteroidetes_unclassified(100)	Bacteroidetes_unclassified(100)
Otu1847	Bacteria(100)	Bacteria_unclassified(100)	Bacteria_unclassified(100)	Bacteria_unclassified(100)	Bacteria_unclassified(100)	Bacteria_unclassified(100)
Otu1848	Bacteria(100)	Bacteria_unclassified(100)	Bacteria_unclassified(100)	Bacteria_unclassified(100)	Bacteria_unclassified(100)	Bacteria_unclassified(100)
Otu1849	Bacteria(100)	Proteobacteria(100)	Gammaproteobacteria(100)	Gammaproteobacteria_unclassified(100)	Gammaproteobacteria_unclassified(100)	Gammaproteobacteria_unclassified(100)
Otu1850	Bacteria(100)	Bacteroidetes(100)	Bacteroidetes_unclassified(100)	Bacteroidetes_unclassified(100)	Bacteroidetes_unclassified(100)	Bacteroidetes_unclassified(100)
Otu1851	Bacteria(100)	Bacteria_unclassified(100)	Bacteria_unclassified(100)	Bacteria_unclassified(100)	Bacteria_unclassified(100)	Bacteria_unclassified(100)
Otu1852	Bacteria(100)	Proteobacteria(100)	Alphaproteobacteria(100)	Rhizobiales(100)	Pleomorphomonadaceae(100)	Pleomorphomonas(100)
Otu1853	Bacteria(100)	Proteobacteria(100)	Alphaproteobacteria(100)	Caulobacterales(100)	Hyphomonadaceae(100)	Hyphomonadaceae_unclassified(100)
Otu1854	Bacteria(100)	Bacteria_unclassified(100)	Bacteria_unclassified(100)	Bacteria_unclassified(100)	Bacteria_unclassified(100)	Bacteria_unclassified(100)
Otu1855	Bacteria(100)	Proteobacteria(100)	Proteobacteria_unclassified(100)	Proteobacteria_unclassified(100)	Proteobacteria_unclassified(100)	Proteobacteria_unclassified(100)
Otu1856	Bacteria(100)	Proteobacteria(100)	Alphaproteobacteria(100)	Rhizobiales(100)	Amorphaceae(100)	Acuticoccus(100)
Otu1857	Bacteria(100)	Proteobacteria(100)	Alphaproteobacteria(100)	Rhodospirillales(100)	Rhodospirillaceae(100)	Tagaea(100)
Otu1858	Bacteria(100)	Proteobacteria(100)	Alphaproteobacteria(100)	Rhodobacterales(100)	Rhodobacteraceae(100)	Donghicola(100)
Otu1859	Bacteria(100)	Firmicutes(100)	Bacilli(100)	Bacillales(100)	Bacillales_unclassified(100)	Bacillales_unclassified(100)
Otu1860	Bacteria(100)	Proteobacteria(100)	Alphaproteobacteria(100)	Rhodobacterales(100)	Rhodobacteraceae(100)	Rhodobacteraceae_unclassified(100)
Otu1861	Bacteria(100)	Bacteria_unclassified(100)	Bacteria_unclassified(100)	Bacteria_unclassified(100)	Bacteria_unclassified(100)	Bacteria_unclassified(100)
Otu1862	Bacteria(100)	Proteobacteria(100)	Proteobacteria_unclassified(100)	Proteobacteria_unclassified(100)	Proteobacteria_unclassified(100)	Proteobacteria_unclassified(100)
Otu1863	Bacteria(100)	Bacteria_unclassified(100)	Bacteria_unclassified(100)	Bacteria_unclassified(100)	Bacteria_unclassified(100)	Bacteria_unclassified(100)
Otu1864	Bacteria(100)	Proteobacteria(100)	Gammaproteobacteria(100)	Pseudomonadales(100)	Pseudomonadaceae(100)	Pseudomonas(100)
Otu1865	Bacteria(100)	Proteobacteria(100)	Proteobacteria_unclassified(100)	Proteobacteria_unclassified(100)	Proteobacteria_unclassified(100)	Proteobacteria_unclassified(100)
Otu1866	Bacteria(100)	Proteobacteria(100)	Proteobacteria_unclassified(100)	Proteobacteria_unclassified(100)	Proteobacteria_unclassified(100)	Proteobacteria_unclassified(100)
Otu1867	Bacteria(100)	Proteobacteria(100)	Alphaproteobacteria(100)	Rhodobacterales(100)	Rhodobacteraceae(100)	Rhodobacteraceae_unclassified(100)
Otu1868	Bacteria(100)	Proteobacteria(100)	Gammaproteobacteria(100)	Gammaproteobacteria_unclassified(100)	Gammaproteobacteria_unclassified(100)	Gammaproteobacteria_unclassified(100)
Otu1869	Bacteria(100)	Bacteria_unclassified(100)	Bacteria_unclassified(100)	Bacteria_unclassified(100)	Bacteria_unclassified(100)	Bacteria_unclassified(100)
Otu1870	Bacteria(100)	Proteobacteria(100)	Alphaproteobacteria(100)	Rhizobiales(100)	Phyllobacteriaceae(100)	Phyllobacterium(100)
Otu1871	Bacteria(100)	Proteobacteria(100)	Alphaproteobacteria(100)	Rhodobacterales(100)	Rhodobacteraceae(100)	Cribrihabitans(100)
Otu1872	Bacteria(100)	Bacteria_unclassified(100)	Bacteria_unclassified(100)	Bacteria_unclassified(100)	Bacteria_unclassified(100)	Bacteria_unclassified(100)
Otu1873	Bacteria(100)	Bacteroidetes(100)	Cytophagia(100)	Cytophagales(100)	Reichenbachiellaceae(100)	Ekhidna(100)
Otu1874	Bacteria(100)	Proteobacteria(100)	Alphaproteobacteria(100)	Alphaproteobacteria_unclassified(100)	Alphaproteobacteria_unclassified(100)	Alphaproteobacteria_unclassified(100)
Otu1875	Bacteria(100)	Proteobacteria(100)	Alphaproteobacteria(100)	Rhodobacterales(100)	Rhodobacteraceae(100)	Rhodobacteraceae_unclassified(100)
Otu1876	Bacteria(100)	Proteobacteria(100)	Gammaproteobacteria(100)	Alteromonadales(100)	Colwelliaceae(100)	Thalassotalea(100)
Otu1877	Bacteria(100)	Proteobacteria(100)	Betaproteobacteria(100)	Burkholderiales(100)	Comamonadaceae(100)	Comamonadaceae_unclassified(100)
Otu1878	Bacteria(100)	Bacteroidetes(100)	Flavobacteriia(100)	Flavobacteriales(100)	Weeksellaceae(100)	Chryseobacterium(100)
Otu1879	Bacteria(100)	Bacteria_unclassified(100)	Bacteria_unclassified(100)	Bacteria_unclassified(100)	Bacteria_unclassified(100)	Bacteria_unclassified(100)
Otu1880	Bacteria(100)	Proteobacteria(100)	Alphaproteobacteria(100)	Rhodobacterales(100)	Rhodobacteraceae(100)	Actibacterium(100)
Otu1881	Bacteria(100)	Proteobacteria(100)	Alphaproteobacteria(100)	Rhizobiales(100)	Rhizobiales_unclassified(100)	Rhizobiales_unclassified(100)
Otu1882	Bacteria(100)	Proteobacteria(100)	Gammaproteobacteria(100)	Gammaproteobacteria_unclassified(100)	Gammaproteobacteria_unclassified(100)	Gammaproteobacteria_unclassified(100)
Otu1883	Bacteria(100)	Proteobacteria(100)	Gammaproteobacteria(100)	Oceanospirillales(100)	Oceanospirillales_unclassified(100)	Oceanospirillales_unclassified(100)
Otu1884	Bacteria(100)	Proteobacteria(100)	Gammaproteobacteria(100)	Nevskiales(100)	Salinisphaeraceae(100)	Salinisphaera(100)
Otu1885	Bacteria(100)	Actinobacteria(100)	Actinobacteria(100)	Bifidobacteriales(100)	Bifidobacteriaceae(100)	Bifidobacterium(100)
Otu1886	Bacteria(100)	Proteobacteria(100)	Alphaproteobacteria(100)	Alphaproteobacteria_unclassified(100)	Alphaproteobacteria_unclassified(100)	Alphaproteobacteria_unclassified(100)
Otu1887	Bacteria(100)	Bacteroidetes(100)	Flavobacteriia(100)	Flavobacteriales(100)	Flavobacteriaceae(100)	Flavobacterium(100)
Otu1888	Bacteria(100)	Bacteroidetes(100)	Bacteroidetes_unclassified(100)	Bacteroidetes_unclassified(100)	Bacteroidetes_unclassified(100)	Bacteroidetes_unclassified(100)
Otu1889	Bacteria(100)	Bacteroidetes(100)	Saprospiria(100)	Saprospirales(100)	Lewinellaceae(100)	Lewinella(100)
Otu1890	Bacteria(100)	Proteobacteria(100)	Alphaproteobacteria(100)	Rhodobacterales(100)	Rhodobacteraceae(100)	Rhodobacteraceae_unclassified(100)
Otu1891	Bacteria(100)	Proteobacteria(100)	Proteobacteria_unclassified(100)	Proteobacteria_unclassified(100)	Proteobacteria_unclassified(100)	Proteobacteria_unclassified(100)
Otu1892	Bacteria(100)	Proteobacteria(100)	Alphaproteobacteria(100)	Rhizobiales(100)	Hyphomicrobiaceae(100)	Hyphomicrobiaceae_unclassified(100)
Otu1893	Bacteria(100)	Bacteria_unclassified(100)	Bacteria_unclassified(100)	Bacteria_unclassified(100)	Bacteria_unclassified(100)	Bacteria_unclassified(100)
Otu1894	Bacteria(100)	Bacteroidetes(100)	Cytophagia(100)	Cytophagales(100)	Hymenobacteraceae(100)	Adhaeribacter(100)
Otu1895	Bacteria(100)	Proteobacteria(100)	Alphaproteobacteria(100)	Alphaproteobacteria_unclassified(100)	Alphaproteobacteria_unclassified(100)	Alphaproteobacteria_unclassified(100)
Otu1896	Bacteria(100)	Proteobacteria(100)	Gammaproteobacteria(100)	Oceanospirillales(100)	Endozoicomonadaceae(100)	Endozoicomonas(100)
Otu1897	Bacteria(100)	Planctomycetes(100)	Planctomycetacia(100)	Planctomycetales(100)	Gemmataceae(100)	Gemmataceae_unclassified(100)
Otu1898	Bacteria(100)	Proteobacteria(100)	Alphaproteobacteria(100)	Sphingomonadales(100)	Erythrobacteraceae(100)	Erythrobacter(100)
Otu1899	Bacteria(100)	Bacteria_unclassified(100)	Bacteria_unclassified(100)	Bacteria_unclassified(100)	Bacteria_unclassified(100)	Bacteria_unclassified(100)
Otu1900	Bacteria(100)	Bacteroidetes(100)	Bacteroidetes_unclassified(100)	Bacteroidetes_unclassified(100)	Bacteroidetes_unclassified(100)	Bacteroidetes_unclassified(100)
Otu1901	Bacteria(100)	Firmicutes(100)	Clostridia(100)	Clostridiales(100)	Clostridiales_unclassified(100)	Clostridiales_unclassified(100)
Otu1902	Bacteria(100)	Bacteria_unclassified(100)	Bacteria_unclassified(100)	Bacteria_unclassified(100)	Bacteria_unclassified(100)	Bacteria_unclassified(100)
Otu1903	Bacteria(100)	Bacteria_unclassified(100)	Bacteria_unclassified(100)	Bacteria_unclassified(100)	Bacteria_unclassified(100)	Bacteria_unclassified(100)
Otu1904	Bacteria(100)	Proteobacteria(100)	Alphaproteobacteria(100)	Kiloniellales(100)	Kiloniellaceae(100)	Thalassocola(100)
Otu1905	Bacteria(100)	Proteobacteria(100)	Proteobacteria_unclassified(100)	Proteobacteria_unclassified(100)	Proteobacteria_unclassified(100)	Proteobacteria_unclassified(100)
Otu1906	Bacteria(100)	Proteobacteria(100)	Proteobacteria_unclassified(100)	Proteobacteria_unclassified(100)	Proteobacteria_unclassified(100)	Proteobacteria_unclassified(100)
Otu1907	Bacteria(100)	Proteobacteria(100)	Alphaproteobacteria(100)	Rhodobacterales(100)	Rhodobacteraceae(100)	Rhodobacteraceae_unclassified(100)
Otu1908	Bacteria(100)	Proteobacteria(100)	Alphaproteobacteria(100)	Caulobacterales(100)	Hyphomonadaceae(100)	Oceanicaulis(100)
Otu1909	Bacteria(100)	Proteobacteria(100)	Alphaproteobacteria(100)	Rhizobiales(100)	Amorphaceae(100)	Acuticoccus(100)
Otu1910	Bacteria(100)	Bacteria_unclassified(100)	Bacteria_unclassified(100)	Bacteria_unclassified(100)	Bacteria_unclassified(100)	Bacteria_unclassified(100)
Otu1911	Bacteria(100)	Proteobacteria(100)	Proteobacteria_unclassified(100)	Proteobacteria_unclassified(100)	Proteobacteria_unclassified(100)	Proteobacteria_unclassified(100)
Otu1912	Bacteria(100)	Proteobacteria(100)	Betaproteobacteria(100)	Burkholderiales(100)	Comamonadaceae(100)	Comamonadaceae_unclassified(100)
Otu1913	Bacteria(100)	Bacteroidetes(100)	Bacteroidetes_unclassified(100)	Bacteroidetes_unclassified(100)	Bacteroidetes_unclassified(100)	Bacteroidetes_unclassified(100)
Otu1914	Bacteria(100)	Bacteria_unclassified(100)	Bacteria_unclassified(100)	Bacteria_unclassified(100)	Bacteria_unclassified(100)	Bacteria_unclassified(100)
Otu1915	Bacteria(100)	Proteobacteria(100)	Gammaproteobacteria(100)	Pseudomonadales(100)	Pseudomonadaceae(100)	Pseudomonas(100)
Otu1916	Bacteria(100)	Bacteria_unclassified(100)	Bacteria_unclassified(100)	Bacteria_unclassified(100)	Bacteria_unclassified(100)	Bacteria_unclassified(100)
Otu1917	Bacteria(100)	Proteobacteria(100)	Gammaproteobacteria(100)	Alteromonadales(100)	Alteromonadaceae(100)	Alteromonadaceae_unclassified(100)
Otu1918	Bacteria(100)	Proteobacteria(100)	Gammaproteobacteria(100)	Gammaproteobacteria_unclassified(100)	Gammaproteobacteria_unclassified(100)	Gammaproteobacteria_unclassified(100)
Otu1919	Bacteria(100)	Proteobacteria(100)	Gammaproteobacteria(100)	Alteromonadales(100)	Alteromonadaceae(100)	Alteromonadaceae_unclassified(100)
Otu1920	Bacteria(100)	Bacteria_unclassified(100)	Bacteria_unclassified(100)	Bacteria_unclassified(100)	Bacteria_unclassified(100)	Bacteria_unclassified(100)
Otu1921	Bacteria(100)	Bacteria_unclassified(100)	Bacteria_unclassified(100)	Bacteria_unclassified(100)	Bacteria_unclassified(100)	Bacteria_unclassified(100)
Otu1922	Bacteria(100)	Bacteria_unclassified(100)	Bacteria_unclassified(100)	Bacteria_unclassified(100)	Bacteria_unclassified(100)	Bacteria_unclassified(100)
Otu1923	Bacteria(100)	Proteobacteria(100)	Alphaproteobacteria(100)	Rhodospirillales(100)	Thalassobaculaceae(100)	Thalassobaculum(100)
Otu1924	Bacteria(100)	Proteobacteria(100)	Gammaproteobacteria(100)	Alteromonadales(100)	Alteromonadaceae(100)	Alteromonas(100)
Otu1925	Bacteria(100)	Proteobacteria(100)	Deltaproteobacteria(100)	Deltaproteobacteria_unclassified(100)	Deltaproteobacteria_unclassified(100)	Deltaproteobacteria_unclassified(100)
Otu1926	Bacteria(100)	Bacteria_unclassified(100)	Bacteria_unclassified(100)	Bacteria_unclassified(100)	Bacteria_unclassified(100)	Bacteria_unclassified(100)
Otu1927	Bacteria(100)	Proteobacteria(100)	Deltaproteobacteria(100)	Deltaproteobacteria_unclassified(100)	Deltaproteobacteria_unclassified(100)	Deltaproteobacteria_unclassified(100)
Otu1928	Bacteria(100)	Proteobacteria(100)	Betaproteobacteria(100)	Burkholderiales(100)	Oxalobacteraceae(100)	Herbaspirillum(100)
Otu1929	Bacteria(100)	Proteobacteria(100)	Alphaproteobacteria(100)	Rhizobiales(100)	Devosiaceae(100)	Devosia(100)
Otu1930	Bacteria(100)	Bacteria_unclassified(100)	Bacteria_unclassified(100)	Bacteria_unclassified(100)	Bacteria_unclassified(100)	Bacteria_unclassified(100)
Otu1931	Bacteria(100)	Spirochaetes(100)	Spirochaetia(100)	Spirochaetales(100)	Spirochaetaceae(100)	Spirochaetaceae_unclassified(100)
Otu1932	Bacteria(100)	Bacteria_unclassified(100)	Bacteria_unclassified(100)	Bacteria_unclassified(100)	Bacteria_unclassified(100)	Bacteria_unclassified(100)
Otu1933	Bacteria(100)	Proteobacteria(100)	Alphaproteobacteria(100)	Rhizobiales(100)	Pleomorphomonadaceae(100)	Pleomorphomonas(100)
Otu1934	Bacteria(100)	Bacteroidetes(100)	Flavobacteriia(100)	Flavobacteriales(100)	Flavobacteriaceae(100)	Flavobacterium(100)
Otu1935	Bacteria(100)	Proteobacteria(100)	Betaproteobacteria(100)	Betaproteobacteria_unclassified(100)	Betaproteobacteria_unclassified(100)	Betaproteobacteria_unclassified(100)
Otu1936	Bacteria(100)	Bacteria_unclassified(100)	Bacteria_unclassified(100)	Bacteria_unclassified(100)	Bacteria_unclassified(100)	Bacteria_unclassified(100)
Otu1937	Bacteria(100)	Proteobacteria(100)	Deltaproteobacteria(100)	Deltaproteobacteria_unclassified(100)	Deltaproteobacteria_unclassified(100)	Deltaproteobacteria_unclassified(100)
Otu1938	Bacteria(100)	Proteobacteria(100)	Gammaproteobacteria(100)	Pseudomonadales(100)	Pseudomonadaceae(100)	Pseudomonas(100)
Otu1939	Bacteria(100)	Firmicutes(100)	Bacilli(100)	Bacillales(100)	Bacillales_Incertae_Sedis_XI(100)	Gemella(100)
Otu1940	Bacteria(100)	Proteobacteria(100)	Alphaproteobacteria(100)	Alphaproteobacteria_unclassified(100)	Alphaproteobacteria_unclassified(100)	Alphaproteobacteria_unclassified(100)
Otu1941	Bacteria(100)	Bacteria_unclassified(100)	Bacteria_unclassified(100)	Bacteria_unclassified(100)	Bacteria_unclassified(100)	Bacteria_unclassified(100)
Otu1942	Bacteria(100)	Proteobacteria(100)	Gammaproteobacteria(100)	Gammaproteobacteria_unclassified(100)	Gammaproteobacteria_unclassified(100)	Gammaproteobacteria_unclassified(100)
Otu1943	Bacteria(100)	Proteobacteria(100)	Gammaproteobacteria(100)	Enterobacterales(100)	Enterobacteriaceae(100)	Enterobacteriaceae_unclassified(100)
Otu1944	Bacteria(100)	Bacteria_unclassified(100)	Bacteria_unclassified(100)	Bacteria_unclassified(100)	Bacteria_unclassified(100)	Bacteria_unclassified(100)
Otu1945	Bacteria(100)	Planctomycetes(100)	Planctomycetacia(100)	Planctomycetales(100)	Gemmataceae(100)	Gemmataceae_unclassified(100)
Otu1946	Bacteria(100)	Bacteroidetes(100)	Bacteroidetes_unclassified(100)	Bacteroidetes_unclassified(100)	Bacteroidetes_unclassified(100)	Bacteroidetes_unclassified(100)
Otu1947	Bacteria(100)	Bacteria_unclassified(100)	Bacteria_unclassified(100)	Bacteria_unclassified(100)	Bacteria_unclassified(100)	Bacteria_unclassified(100)
Otu1948	Bacteria(100)	Proteobacteria(100)	Alphaproteobacteria(100)	Caulobacterales(100)	Hyphomonadaceae(100)	Ponticaulis(100)
Otu1949	Bacteria(100)	Proteobacteria(100)	Alphaproteobacteria(100)	Alphaproteobacteria_unclassified(100)	Alphaproteobacteria_unclassified(100)	Alphaproteobacteria_unclassified(100)
Otu1950	Bacteria(100)	Bacteroidetes(100)	Cytophagia(100)	Cytophagales(100)	Cytophagales_unclassified(100)	Cytophagales_unclassified(100)
Otu1951	Bacteria(100)	Proteobacteria(100)	Alphaproteobacteria(100)	Rhodobacterales(100)	Rhodobacteraceae(100)	Rhodobacteraceae_unclassified(100)
Otu1952	Bacteria(100)	Bacteria_unclassified(100)	Bacteria_unclassified(100)	Bacteria_unclassified(100)	Bacteria_unclassified(100)	Bacteria_unclassified(100)
Otu1953	Bacteria(100)	Proteobacteria(100)	Alphaproteobacteria(100)	Rhodobacterales(100)	Rhodobacteraceae(100)	Limimaricola(100)
Otu1954	Bacteria(100)	Proteobacteria(100)	Alphaproteobacteria(100)	Rhodobacterales(100)	Rhodobacteraceae(100)	Rhodobacteraceae_unclassified(100)
Otu1955	Bacteria(100)	Proteobacteria(100)	Betaproteobacteria(100)	Burkholderiales(100)	Oxalobacteraceae(100)	Massilia(100)
Otu1956	Bacteria(100)	Planctomycetes(100)	Planctomycetacia(100)	Planctomycetacia_unclassified(100)	Planctomycetacia_unclassified(100)	Planctomycetacia_unclassified(100)
Otu1957	Bacteria(100)	Proteobacteria(100)	Gammaproteobacteria(100)	Enterobacterales(100)	Enterobacteriaceae(100)	Enterobacteriaceae_unclassified(100)
Otu1958	Bacteria(100)	Proteobacteria(100)	Betaproteobacteria(100)	Burkholderiales(100)	Comamonadaceae(100)	Limnohabitans(100)
Otu1959	Bacteria(100)	Bacteria_unclassified(100)	Bacteria_unclassified(100)	Bacteria_unclassified(100)	Bacteria_unclassified(100)	Bacteria_unclassified(100)
Otu1960	Bacteria(100)	Bacteria_unclassified(100)	Bacteria_unclassified(100)	Bacteria_unclassified(100)	Bacteria_unclassified(100)	Bacteria_unclassified(100)
Otu1961	Bacteria(100)	Proteobacteria(100)	Alphaproteobacteria(100)	Rhodobacterales(100)	Rhodobacteraceae(100)	Rhodobacteraceae_unclassified(100)
Otu1962	Bacteria(100)	Actinobacteria(100)	Actinobacteria(100)	Micrococcales(100)	Microbacteriaceae(100)	Rhodoluna(100)
Otu1963	Bacteria(100)	Bacteria_unclassified(100)	Bacteria_unclassified(100)	Bacteria_unclassified(100)	Bacteria_unclassified(100)	Bacteria_unclassified(100)
Otu1964	Bacteria(100)	Bacteria_unclassified(100)	Bacteria_unclassified(100)	Bacteria_unclassified(100)	Bacteria_unclassified(100)	Bacteria_unclassified(100)
Otu1965	Bacteria(100)	Bacteria_unclassified(100)	Bacteria_unclassified(100)	Bacteria_unclassified(100)	Bacteria_unclassified(100)	Bacteria_unclassified(100)
Otu1966	Bacteria(100)	Proteobacteria(100)	Alphaproteobacteria(100)	Rhodospirillales(100)	Thalassobaculaceae(100)	Thalassobaculum(100)
Otu1967	Bacteria(100)	Proteobacteria(100)	Gammaproteobacteria(100)	Alteromonadales(100)	Alteromonadaceae(100)	Alteromonas(100)
Otu1968	Bacteria(100)	Proteobacteria(100)	Alphaproteobacteria(100)	Caulobacterales(100)	Caulobacteraceae(100)	Caulobacteraceae_unclassified(100)
Otu1969	Bacteria(100)	Proteobacteria(100)	Alphaproteobacteria(100)	Caulobacterales(100)	Hyphomonadaceae(100)	Ponticaulis(100)
Otu1970	Bacteria(100)	Proteobacteria(100)	Gammaproteobacteria(100)	Gammaproteobacteria_unclassified(100)	Gammaproteobacteria_unclassified(100)	Gammaproteobacteria_unclassified(100)
Otu1971	Bacteria(100)	Bacteria_unclassified(100)	Bacteria_unclassified(100)	Bacteria_unclassified(100)	Bacteria_unclassified(100)	Bacteria_unclassified(100)
Otu1972	Bacteria(100)	Bacteria_unclassified(100)	Bacteria_unclassified(100)	Bacteria_unclassified(100)	Bacteria_unclassified(100)	Bacteria_unclassified(100)
Otu1973	Bacteria(100)	Proteobacteria(100)	Alphaproteobacteria(100)	Rhodobacterales(100)	Rhodobacteraceae(100)	Rhodobacteraceae_unclassified(100)
Otu1974	Bacteria(100)	Proteobacteria(100)	Alphaproteobacteria(100)	Rhodospirillales(100)	Thalassobaculaceae(100)	Thalassobaculum(100)
Otu1975	Bacteria(100)	Bacteria_unclassified(100)	Bacteria_unclassified(100)	Bacteria_unclassified(100)	Bacteria_unclassified(100)	Bacteria_unclassified(100)
Otu1976	Bacteria(100)	Firmicutes(100)	Bacilli(100)	Bacillales(100)	Bacillales_unclassified(100)	Bacillales_unclassified(100)
Otu1977	Bacteria(100)	Planctomycetes(100)	Planctomycetacia(100)	Planctomycetacia_unclassified(100)	Planctomycetacia_unclassified(100)	Planctomycetacia_unclassified(100)
Otu1978	Bacteria(100)	Bacteria_unclassified(100)	Bacteria_unclassified(100)	Bacteria_unclassified(100)	Bacteria_unclassified(100)	Bacteria_unclassified(100)
Otu1979	Bacteria(100)	Proteobacteria(100)	Alphaproteobacteria(100)	Sphingomonadales(100)	Sphingomonadaceae(100)	Sphingomonas(100)
Otu1980	Bacteria(100)	Bacteroidetes(100)	Flavobacteriia(100)	Flavobacteriales(100)	Cryomorphaceae(100)	Owenweeksia(100)
